# Supplementary material for: Dimethyl 11,13-dimethyl-16-[1,2-bis­(methoxy­carbon­yl)ethen­yl]-12-oxo-16,17-dioxa-18-aza­hexa­cyclo­[7.5.1.11,4.16,9.110,14.05,15]octa­deca-2,7-diene-2,3-dicarboxyl­ate
Source: Acta Crystallogr Sect E Struct Rep Online. 2009 Nov 28;65(Pt 12):o3243–4. doi: 10.1107/S1600536809050600 (PMC2972130; doi:10.1107/S1600536809050600)
Supplement: Supplementary file 1 [file e-65-o3243-sup1.cif]

##############################################################################
###                                                                        ###
###        Electronic paper (Acta Crystallographica Section E)             ###
###                                                                        ###
##############################################################################
#                                                                            #
# This CIF contains the data in a paper accepted for publication in Acta     #
# Crystallographica Section E. It conforms to the requirements of Notes      #
# for Authors for Section E, and has been peer reviewed under the auspices   #
# of the IUCr Commission on Journals.                                        #
#                                                                            #
# Full details of the Crystallographic Information File format               #
# are given in the paper "The Crystallographic Information File (CIF):       #
# a New Standard Archive File for Crystallography" by S. R. Hall, F. H.      #
# Allen and I. D. Brown [Acta Cryst. (1991), A47, 655-685].                  #
#                                                                            #
# The current version of the core CIF dictionary is obtainable from          #
# ftp://ftp.iucr.org/pub/cif_core.dic. The current version number is 2.4.    #
#                                                                            #
# Software is freely available for graphical display of the structure(s) in  #
# this CIF.  For information consult the CIF home page http://www.iucr.org/  #
# cif/home.html                                                              #
#                                                                            #
# This file may be used for bona fide research purposes within the           #
# scientific community so long as proper attribution is given to the journal # 
# article from which it was obtained.                                        #
#                                                                            #
##############################################################################
                                             
data_global
_audit_creation_method     'from SHELXL97 CIF and IUCr SHELXL97-template'
_journal_date_recd_electronic     2009-11-22
_journal_date_accepted     2009-11-24
_journal_name_full     'Acta Crystallographica, Section E'
_journal_year     2009
_journal_volume     65
_journal_issue     12
_journal_page_first     o3243
_journal_page_last     o3244
_journal_paper_category     QO
_journal_coeditor_code     RK2182
_publ_contact_author_name     'Atash V. Gurbanov'
_publ_contact_author_address
;
 Baku State University, Z. Khalilov St. 23, Baku, AZ-1148, Azerbaijan
;
_publ_contact_author_email     'vkh@xray.ineos.ac.ru'
_publ_contact_author_fax     '+7(499)1355085'
_publ_contact_author_phone     '+7(499)1359343'
_publ_section_title
;\
Dimethyl
11,13-dimethyl-16-[1,2-bis(methoxycarbonyl)ethenyl]-12-oxo-16,17-dioxa-18-\
azahexacyclo[7.5.1.1^1,4^.1^6,9^.1^10,14^.0^5,15^]octadeca-2,7-diene-2,3-\
dicarboxylate
;
loop_
    _publ_author_name
    _publ_author_footnote
    _publ_author_address
    'Atash V. Gurbanov' .
;
Baku State University, Z. Khalilov St. 23, Baku AZ-1148, Azerbaijan
;
    'Eugeniya V. Nikitina' .
;
Organic Chemistry Department, Russian Peoples Friendship University,
Miklukho-Maklaya St. 6, Moscow 117198, Russian Federation
;
    'Elena A. Sorokina' .
;
Organic Chemistry Department, Russian Peoples Friendship University,
Miklukho-Maklaya St. 6, Moscow 117198, Russian Federation
;
    'Fedor I. Zubkov' .
;
Organic Chemistry Department, Russian Peoples Friendship University,
Miklukho-Maklaya St. 6, Moscow 117198, Russian Federation
;
    'Victor N. Khrustalev' .
;
X-Ray Structural Centre, A. N. Nesmeyanov Institute of Organoelement Compounds,
Russian Academy of Sciences, 28 Vavilov St., B--334, Moscow 119991,
Russian Federation
;
data_I
_audit_creation_method     SHELXL97
_chemical_name_systematic
;
Dimethyl
11,13-dimethyl-16-[1,2-bis(methoxycarbonyl)ethenyl]-12-oxo-16,17-dioxa-18-
azahexacyclo[7.5.1.1^1,4^.1^6,9^.1^10,14^.0^5,15^]octadeca-
2,7-diene-2,3-dicarboxylate
;
_chemical_name_common     ?
_chemical_formula_moiety     'C27 H29 N O11'
_chemical_formula_sum     'C27 H29 N O11'
_chemical_formula_iupac     'C27 H29 N O11'
_chemical_formula_weight     543.51
_chemical_melting_point     ?
_symmetry_cell_setting     'Monoclinic'
_symmetry_space_group_name_H-M     'P 21/n'
_symmetry_space_group_name_Hall     '-P 2yn'
loop_
    _symmetry_equiv_pos_as_xyz
    'x, y, z'
    '-x+1/2, y+1/2, -z+1/2'
    '-x, -y, -z'
    'x-1/2, -y-1/2, z-1/2'
_cell_length_a     16.1430(7)
_cell_length_b     9.1365(4)
_cell_length_c     16.9658(7)
_cell_angle_alpha     90.00
_cell_angle_beta     95.0190(10)
_cell_angle_gamma     90.00
_cell_volume     2492.70(18)
_cell_formula_units_Z     4
_cell_measurement_reflns_used     5735
_cell_measurement_theta_min     2.41
_cell_measurement_theta_max     29.21
_cell_measurement_temperature     120(2)
_exptl_crystal_description     'prism'
_exptl_crystal_colour     'colourless'
_exptl_crystal_size_max     0.30
_exptl_crystal_size_mid     0.25
_exptl_crystal_size_min     0.20
_exptl_crystal_density_diffrn     1.448
_exptl_crystal_density_meas     ?
_exptl_crystal_density_method     'not measured'
_exptl_crystal_F_000     1144
_exptl_absorpt_coefficient_mu     0.113
_exptl_absorpt_correction_type     'multi-scan'
_exptl_absorpt_process_details     '(SADABS; Sheldrick, 1998)'
_exptl_absorpt_correction_T_min     0.966
_exptl_absorpt_correction_T_max     0.975
_exptl_special_details
;
;
_diffrn_ambient_temperature     120(2)
_diffrn_radiation_type     MoK\a
_diffrn_radiation_wavelength     0.71073
_diffrn_radiation_source     'fine--focus sealed tube'
_diffrn_radiation_monochromator     'graphite'
_diffrn_measurement_device_type     'Bruker SMART 1K CCD'
_diffrn_measurement_method     '\f and \w-scans'
_diffrn_detector_area_resol_mean     ?
_diffrn_reflns_number     27638
_diffrn_reflns_av_R_equivalents     0.0405
_diffrn_reflns_av_sigmaI/netI     0.0421
_diffrn_reflns_theta_min     1.67
_diffrn_reflns_theta_max     30.03
_diffrn_reflns_theta_full     30.03
_diffrn_measured_fraction_theta_max     0.986
_diffrn_measured_fraction_theta_full     0.986
_diffrn_reflns_limit_h_min     -22
_diffrn_reflns_limit_h_max     22
_diffrn_reflns_limit_k_min     -12
_diffrn_reflns_limit_k_max     12
_diffrn_reflns_limit_l_min     -23
_diffrn_reflns_limit_l_max     23
_refine_special_details
;
 Refinement of <i>F</i>^2^ against ALL reflections. The weighted
 <i>R</i>--factor <i>wR</i> and goodness of fit <i>S</i> are based on
 <i>F</i>^2^, conventional <i>R</i>--factors <i>R</i> are based on <i>F</i>,
 with <i>F</i> set to zero for negative <i>F</i>^2^. The threshold expression
 of <i>F</i>^2^ > \s(<i>F</i>^2^) is used only for calculating
 <i>R</i>--factors(gt) <i>etc</i>. and is not relevant to the choice of
 reflections for refinement. <i>R</i>--factors based on <i>F</i>^2^ are
 statistically about twice as large as those based on <i>F</i>, and
 <i>R</i>--factors based on ALL data will be even larger.
;
_reflns_number_total     7186
_reflns_number_gt     5342
_reflns_threshold_expression     'I>2\s(I)'
_refine_ls_structure_factor_coef     Fsqd
_refine_ls_matrix_type     full
_refine_ls_R_factor_all     0.0747
_refine_ls_R_factor_gt     0.0539
_refine_ls_wR_factor_gt     0.1334
_refine_ls_wR_factor_ref     0.1505
_refine_ls_goodness_of_fit_ref     1.003
_refine_ls_restrained_S_all     1.003
_refine_ls_number_reflns     7186
_refine_ls_number_parameters     358
_refine_ls_number_restraints     0
_refine_ls_hydrogen_treatment     constr
_refine_ls_weighting_scheme     calc
_refine_ls_weighting_details
         'calc w=1/[\s^2^(Fo^2^)+(0.0800P)^2^+1.3000P] where P=(Fo^2^+2Fc^2^)/3'
_atom_sites_solution_hydrogens     geom
_atom_sites_solution_primary     direct
_atom_sites_solution_secondary     difmap
_refine_ls_shift/su_max     0.000
_refine_ls_shift/su_mean     0.000
_refine_diff_density_max     0.483
_refine_diff_density_min     -0.272
_refine_ls_extinction_method     none
_refine_ls_extinction_coef     ?
loop_
    _atom_type_symbol
    _atom_type_description
    _atom_type_scat_dispersion_real
    _atom_type_scat_dispersion_imag
    _atom_type_scat_source
    'C' 'C' 0.0033 0.0016
                         'International Tables Vol C Tables 4.2.6.8 and 6.1.1.4'
    'H' 'H' 0.0000 0.0000
                         'International Tables Vol C Tables 4.2.6.8 and 6.1.1.4'
    'N' 'N' 0.0061 0.0033
                         'International Tables Vol C Tables 4.2.6.8 and 6.1.1.4'
    'O' 'O' 0.0106 0.0060
                         'International Tables Vol C Tables 4.2.6.8 and 6.1.1.4'
_computing_data_collection     '<i>SMART</i> (Bruker, 1998)'
_computing_cell_refinement     '<i>SAINT-Plus</i> (Bruker, 1998)'
_computing_data_reduction     '<i>SAINT-Plus</i> (Bruker, 1998)'
_computing_structure_solution     '<i>SHELXTL</i> (Sheldrick, 2008)'
_computing_structure_refinement     '<i>SHELXTL</i> (Sheldrick, 2008)'
_computing_molecular_graphics     '<i>SHELXTL</i> (Sheldrick, 2008)'
_computing_publication_material     '<i>SHELXTL</i> (Sheldrick, 2008)'
loop_
    _atom_site_type_symbol
    _atom_site_label
    _atom_site_fract_x
    _atom_site_fract_y
    _atom_site_fract_z
    _atom_site_U_iso_or_equiv
    _atom_site_adp_type
    _atom_site_calc_flag
    _atom_site_refinement_flags
    _atom_site_occupancy
    _atom_site_disorder_assembly
    _atom_site_disorder_group
    O O1 0.66037(7) 0.73825(11) 0.16225(6) 0.0195(2) Uani d . 1 . .
    O O2 0.82627(7) 0.72867(12) 0.19163(6) 0.0202(2) Uani d . 1 . .
    O O3 0.74127(8) 0.44442(13) 0.07291(7) 0.0293(3) Uani d . 1 . .
    O O4 0.48781(7) 1.10219(14) 0.06739(7) 0.0268(3) Uani d . 1 . .
    O O5 0.62045(7) 1.14017(12) 0.04217(7) 0.0240(2) Uani d . 1 . .
    O O6 0.52775(8) 0.94821(14) 0.32897(7) 0.0287(3) Uani d . 1 . .
    O O7 0.49113(7) 1.11141(13) 0.23301(7) 0.0241(2) Uani d . 1 . .
    O O8 0.77295(8) 1.22882(15) -0.15191(8) 0.0336(3) Uani d . 1 . .
    O O9 0.64719(8) 1.16118(14) -0.20844(7) 0.0307(3) Uani d . 1 . .
    O O10 0.90731(7) 1.01714(13) -0.09026(7) 0.0266(3) Uani d . 1 . .
    O O11 0.85640(7) 1.14089(12) 0.01008(7) 0.0243(2) Uani d . 1 . .
    N N1 0.76190(8) 0.86475(14) 0.00228(7) 0.0180(2) Uani d . 1 . .
    C C1 0.67163(9) 0.86143(16) 0.11122(8) 0.0175(3) Uani d . 1 . .
    C C2 0.59850(9) 0.95863(16) 0.13139(9) 0.0188(3) Uani d . 1 . .
    C C3 0.58971(9) 0.93231(17) 0.20836(9) 0.0198(3) Uani d . 1 . .
    C C4 0.65717(9) 0.82082(17) 0.23434(9) 0.0199(3) Uani d . 1 . .
    H H4A 0.6466 0.7617 0.2820 0.024 Uiso calc R 1 . .
    C C5 0.74072(9) 0.90776(17) 0.24083(9) 0.0191(3) Uani d . 1 . .
    H H5A 0.7386 0.9993 0.2729 0.023 Uiso calc R 1 . .
    C C6 0.82038(10) 0.81583(17) 0.26217(9) 0.0214(3) Uani d . 1 . .
    H H6A 0.8208 0.7589 0.3125 0.026 Uiso calc R 1 . .
    C C7 0.89349(10) 0.91955(18) 0.25724(10) 0.0243(3) Uani d . 1 . .
    H H7A 0.9270 0.9616 0.3002 0.029 Uiso calc R 1 . .
    C C8 0.90099(9) 0.93947(17) 0.18049(9) 0.0220(3) Uani d . 1 . .
    H H8A 0.9416 0.9965 0.1571 0.026 Uiso calc R 1 . .
    C C9 0.83021(9) 0.85078(16) 0.13799(9) 0.0181(3) Uani d . 1 . .
    C C10 0.83343(9) 0.80270(17) 0.05110(8) 0.0186(3) Uani d . 1 . .
    H H10A 0.8856 0.8423 0.0315 0.022 Uiso calc R 1 . .
    C C11 0.83281(10) 0.63446(17) 0.03981(9) 0.0222(3) Uani d . 1 . .
    H H11A 0.8722 0.5907 0.0821 0.027 Uiso calc R 1 . .
    C C12 0.74763(10) 0.56647(17) 0.04577(9) 0.0228(3) Uani d . 1 . .
    C C13 0.67115(10) 0.65018(16) 0.01109(9) 0.0204(3) Uani d . 1 . .
    H H13A 0.6218 0.6154 0.0376 0.024 Uiso calc R 1 . .
    C C14 0.68070(9) 0.81581(16) 0.02491(8) 0.0175(3) Uani d . 1 . .
    H H14A 0.6365 0.8668 -0.0098 0.021 Uiso calc R 1 . .
    C C15 0.75006(9) 0.93764(16) 0.15166(8) 0.0172(3) Uani d . 1 . .
    H H15A 0.7536 1.0440 0.1386 0.021 Uiso calc R 1 . .
    C C16 0.56052(9) 1.07353(17) 0.07847(9) 0.0196(3) Uani d . 1 . .
    C C17 0.59264(12) 1.25239(19) -0.01392(11) 0.0313(4) Uani d . 1 . .
    H H17A 0.6409 1.2969 -0.0358 0.047 Uiso calc R 1 . .
    H H17B 0.5621 1.3276 0.0128 0.047 Uiso calc R 1 . .
    H H17C 0.5561 1.2088 -0.0568 0.047 Uiso calc R 1 . .
    C C18 0.53357(9) 0.99724(17) 0.26329(9) 0.0211(3) Uani d . 1 . .
    C C19 0.43121(11) 1.1740(2) 0.28212(10) 0.0302(4) Uani d . 1 . .
    H H19A 0.4012 1.2536 0.2534 0.045 Uiso calc R 1 . .
    H H19B 0.4603 1.2125 0.3309 0.045 Uiso calc R 1 . .
    H H19C 0.3917 1.0983 0.2953 0.045 Uiso calc R 1 . .
    C C20 0.86328(11) 0.5938(2) -0.04121(10) 0.0277(3) Uani d . 1 . .
    H H20A 0.8500 0.4911 -0.0532 0.042 Uiso calc R 1 . .
    H H20B 0.9236 0.6081 -0.0394 0.042 Uiso calc R 1 . .
    H H20C 0.8356 0.6564 -0.0824 0.042 Uiso calc R 1 . .
    C C21 0.65541(11) 0.62021(18) -0.07856(9) 0.0259(3) Uani d . 1 . .
    H H21A 0.6602 0.5150 -0.0884 0.039 Uiso calc R 1 . .
    H H21B 0.6966 0.6731 -0.1068 0.039 Uiso calc R 1 . .
    H H21C 0.5994 0.6535 -0.0974 0.039 Uiso calc R 1 . .
    C C22 0.76839(9) 0.96972(16) -0.05400(8) 0.0184(3) Uani d . 1 . .
    C C23 0.70725(10) 1.01164(18) -0.10936(9) 0.0225(3) Uani d . 1 . .
    H H23A 0.6581 0.9544 -0.1172 0.027 Uiso calc R 1 . .
    C C24 0.71528(10) 1.14222(18) -0.15703(9) 0.0233(3) Uani d . 1 . .
    C C25 0.64617(13) 1.2919(2) -0.25582(11) 0.0353(4) Uani d . 1 . .
    H H25A 0.5969 1.2913 -0.2940 0.053 Uiso calc R 1 . .
    H H25B 0.6964 1.2954 -0.2843 0.053 Uiso calc R 1 . .
    H H25C 0.6445 1.3779 -0.2215 0.053 Uiso calc R 1 . .
    C C26 0.85240(9) 1.04562(17) -0.04942(9) 0.0202(3) Uani d . 1 . .
    C C27 0.93291(11) 1.22305(19) 0.02193(11) 0.0289(4) Uani d . 1 . .
    H H27A 0.9278 1.2971 0.0630 0.043 Uiso calc R 1 . .
    H H27B 0.9441 1.2712 -0.0276 0.043 Uiso calc R 1 . .
    H H27C 0.9788 1.1565 0.0385 0.043 Uiso calc R 1 . .
loop_
    _atom_site_aniso_label
    _atom_site_aniso_U_11
    _atom_site_aniso_U_22
    _atom_site_aniso_U_33
    _atom_site_aniso_U_12
    _atom_site_aniso_U_13
    _atom_site_aniso_U_23
    O1 0.0250(5) 0.0177(5) 0.0160(5) -0.0013(4) 0.0033(4) 0.0015(4)
    O2 0.0250(5) 0.0192(5) 0.0161(5) 0.0026(4) 0.0007(4) 0.0018(4)
    O3 0.0440(7) 0.0190(5) 0.0246(6) -0.0015(5) 0.0014(5) 0.0023(4)
    O4 0.0211(5) 0.0352(6) 0.0237(6) 0.0041(5) -0.0015(4) -0.0004(5)
    O5 0.0240(5) 0.0224(5) 0.0254(6) -0.0025(4) -0.0001(4) 0.0054(4)
    O6 0.0299(6) 0.0364(7) 0.0205(5) 0.0039(5) 0.0063(4) 0.0049(5)
    O7 0.0258(6) 0.0265(6) 0.0209(5) 0.0056(4) 0.0066(4) 0.0001(4)
    O8 0.0315(7) 0.0329(7) 0.0358(7) -0.0082(5) -0.0001(5) 0.0111(5)
    O9 0.0343(7) 0.0316(6) 0.0248(6) -0.0023(5) -0.0053(5) 0.0111(5)
    O10 0.0233(5) 0.0306(6) 0.0267(6) -0.0011(5) 0.0066(4) -0.0008(5)
    O11 0.0248(6) 0.0238(6) 0.0243(6) -0.0033(4) 0.0025(4) -0.0043(4)
    N1 0.0177(6) 0.0195(6) 0.0167(6) 0.0010(4) 0.0016(4) 0.0028(5)
    C1 0.0195(7) 0.0171(6) 0.0159(6) 0.0003(5) 0.0013(5) 0.0024(5)
    C2 0.0171(6) 0.0195(7) 0.0199(7) -0.0014(5) 0.0019(5) 0.0002(5)
    C3 0.0193(7) 0.0207(7) 0.0192(7) -0.0021(5) 0.0014(5) -0.0005(5)
    C4 0.0240(7) 0.0201(7) 0.0158(6) 0.0004(5) 0.0032(5) 0.0012(5)
    C5 0.0210(7) 0.0200(7) 0.0160(6) 0.0025(5) 0.0001(5) -0.0002(5)
    C6 0.0243(7) 0.0222(7) 0.0172(7) 0.0037(6) -0.0011(5) 0.0002(6)
    C7 0.0228(7) 0.0266(8) 0.0226(7) 0.0035(6) -0.0039(6) -0.0035(6)
    C8 0.0186(7) 0.0219(7) 0.0249(7) 0.0001(5) -0.0016(5) -0.0019(6)
    C9 0.0191(6) 0.0177(6) 0.0173(6) 0.0016(5) -0.0001(5) 0.0004(5)
    C10 0.0184(6) 0.0200(7) 0.0174(7) 0.0021(5) 0.0012(5) 0.0000(5)
    C11 0.0281(8) 0.0190(7) 0.0191(7) 0.0040(6) 0.0008(6) -0.0010(5)
    C12 0.0330(8) 0.0207(7) 0.0147(6) 0.0011(6) 0.0026(6) -0.0031(5)
    C13 0.0247(7) 0.0191(7) 0.0173(7) -0.0035(5) 0.0021(5) -0.0007(5)
    C14 0.0181(6) 0.0183(6) 0.0161(6) -0.0005(5) 0.0019(5) 0.0010(5)
    C15 0.0187(6) 0.0166(6) 0.0165(6) 0.0009(5) 0.0019(5) 0.0008(5)
    C16 0.0225(7) 0.0195(7) 0.0168(6) -0.0002(5) 0.0009(5) -0.0023(5)
    C17 0.0414(10) 0.0237(8) 0.0278(8) -0.0015(7) -0.0029(7) 0.0080(7)
    C18 0.0184(7) 0.0243(7) 0.0206(7) -0.0021(5) 0.0020(5) -0.0013(6)
    C19 0.0304(8) 0.0358(9) 0.0256(8) 0.0077(7) 0.0098(7) -0.0033(7)
    C20 0.0303(8) 0.0291(8) 0.0240(8) 0.0062(7) 0.0042(6) -0.0037(6)
    C21 0.0344(9) 0.0232(8) 0.0196(7) -0.0029(6) -0.0011(6) -0.0027(6)
    C22 0.0208(7) 0.0180(7) 0.0166(6) 0.0000(5) 0.0035(5) 0.0001(5)
    C23 0.0248(7) 0.0232(7) 0.0191(7) -0.0036(6) 0.0002(6) 0.0037(6)
    C24 0.0268(8) 0.0244(8) 0.0186(7) 0.0007(6) 0.0023(6) 0.0033(6)
    C25 0.0502(11) 0.0295(9) 0.0253(8) 0.0029(8) -0.0018(8) 0.0103(7)
    C26 0.0214(7) 0.0194(7) 0.0196(7) -0.0004(5) 0.0012(5) 0.0030(5)
    C27 0.0289(8) 0.0254(8) 0.0312(9) -0.0075(6) -0.0030(7) -0.0015(7)
_geom_special_details
;
 All s.u.'s (except the s.u. in the dihedral angle between two l.s. planes)
 are estimated using the full covariance matrix. The cell s.u.'s are taken
 into account individually in the estimation of s.u.'s in distances, angles
 and torsion angles; correlations between s.u.'s in cell parameters are only
 used when they are defined by crystal symmetry. An approximate (isotropic)
 treatment of cell s.u.'s is used for estimating s.u.'s involving l.s. planes.
;
loop_
    _geom_bond_atom_site_label_1
    _geom_bond_atom_site_label_2
    _geom_bond_site_symmetry_2
    _geom_bond_distance
    _geom_bond_publ_flag
    O1 C1 . 1.4410(17) ?
    O1 C4 . 1.4418(18) ?
    O2 C9 . 1.4447(18) ?
    O2 C6 . 1.4475(18) ?
    O3 C12 . 1.214(2) ?
    O4 C16 . 1.2013(19) ?
    O5 C16 . 1.3379(19) ?
    O5 C17 . 1.4435(19) ?
    O6 C18 . 1.2123(19) ?
    O7 C18 . 1.3265(19) ?
    O7 C19 . 1.4485(19) ?
    O8 C24 . 1.219(2) ?
    O9 C24 . 1.353(2) ?
    O9 C25 . 1.439(2) ?
    O10 C26 . 1.2005(19) ?
    O11 C26 . 1.3302(19) ?
    O11 C27 . 1.4442(19) ?
    N1 C22 . 1.3638(19) ?
    N1 C14 . 1.4676(18) ?
    N1 C10 . 1.4743(18) ?
    C1 C2 . 1.540(2) ?
    C1 C14 . 1.542(2) ?
    C1 C15 . 1.551(2) ?
    C2 C3 . 1.347(2) ?
    C2 C16 . 1.479(2) ?
    C3 C18 . 1.480(2) ?
    C3 C4 . 1.528(2) ?
    C4 C5 . 1.561(2) ?
    C4 H4A . 1.0000 ?
    C5 C6 . 1.552(2) ?
    C5 C15 . 1.558(2) ?
    C5 H5A . 1.0000 ?
    C6 C7 . 1.522(2) ?
    C6 H6A . 1.0000 ?
    C7 C8 . 1.331(2) ?
    C7 H7A . 0.9500 ?
    C8 C9 . 1.529(2) ?
    C8 H8A . 0.9500 ?
    C9 C10 . 1.543(2) ?
    C9 C15 . 1.552(2) ?
    C10 C11 . 1.549(2) ?
    C10 H10A . 1.0000 ?
    C11 C12 . 1.520(2) ?
    C11 C20 . 1.545(2) ?
    C11 H11A . 1.0000 ?
    C12 C13 . 1.526(2) ?
    C13 C14 . 1.537(2) ?
    C13 C21 . 1.544(2) ?
    C13 H13A . 1.0000 ?
    C14 H14A . 1.0000 ?
    C15 H15A . 1.0000 ?
    C17 H17A . 0.9800 ?
    C17 H17B . 0.9800 ?
    C17 H17C . 0.9800 ?
    C19 H19A . 0.9800 ?
    C19 H19B . 0.9800 ?
    C19 H19C . 0.9800 ?
    C20 H20A . 0.9800 ?
    C20 H20B . 0.9800 ?
    C20 H20C . 0.9800 ?
    C21 H21A . 0.9800 ?
    C21 H21B . 0.9800 ?
    C21 H21C . 0.9800 ?
    C22 C23 . 1.357(2) ?
    C22 C26 . 1.519(2) ?
    C23 C24 . 1.454(2) ?
    C23 H23A . 0.9500 ?
    C25 H25A . 0.9800 ?
    C25 H25B . 0.9800 ?
    C25 H25C . 0.9800 ?
    C27 H27A . 0.9800 ?
    C27 H27B . 0.9800 ?
    C27 H27C . 0.9800 ?
loop_
    _geom_angle_atom_site_label_1
    _geom_angle_atom_site_label_2
    _geom_angle_atom_site_label_3
    _geom_angle_site_symmetry_1
    _geom_angle_site_symmetry_3
    _geom_angle
    _geom_angle_publ_flag
    C1 O1 C4 . . 96.70(10) ?
    C9 O2 C6 . . 96.06(11) ?
    C16 O5 C17 . . 115.52(13) ?
    C18 O7 C19 . . 115.85(13) ?
    C24 O9 C25 . . 115.81(14) ?
    C26 O11 C27 . . 115.46(13) ?
    C22 N1 C14 . . 121.50(12) ?
    C22 N1 C10 . . 124.01(12) ?
    C14 N1 C10 . . 114.17(11) ?
    O1 C1 C2 . . 100.22(11) ?
    O1 C1 C14 . . 112.76(12) ?
    C2 C1 C14 . . 120.36(12) ?
    O1 C1 C15 . . 103.05(11) ?
    C2 C1 C15 . . 104.77(11) ?
    C14 C1 C15 . . 113.57(12) ?
    C3 C2 C16 . . 129.93(14) ?
    C3 C2 C1 . . 105.09(13) ?
    C16 C2 C1 . . 124.03(12) ?
    C2 C3 C18 . . 131.38(14) ?
    C2 C3 C4 . . 105.41(13) ?
    C18 C3 C4 . . 123.09(13) ?
    O1 C4 C3 . . 100.46(11) ?
    O1 C4 C5 . . 103.37(11) ?
    C3 C4 C5 . . 105.71(12) ?
    O1 C4 H4A . . 115.2 ?
    C3 C4 H4A . . 115.2 ?
    C5 C4 H4A . . 115.2 ?
    C6 C5 C15 . . 99.94(11) ?
    C6 C5 C4 . . 115.74(13) ?
    C15 C5 C4 . . 100.20(11) ?
    C6 C5 H5A . . 113.1 ?
    C15 C5 H5A . . 113.1 ?
    C4 C5 H5A . . 113.1 ?
    O2 C6 C7 . . 100.94(12) ?
    O2 C6 C5 . . 102.59(11) ?
    C7 C6 C5 . . 106.32(13) ?
    O2 C6 H6A . . 115.1 ?
    C7 C6 H6A . . 115.1 ?
    C5 C6 H6A . . 115.1 ?
    C8 C7 C6 . . 106.04(14) ?
    C8 C7 H7A . . 127.0 ?
    C6 C7 H7A . . 127.0 ?
    C7 C8 C9 . . 105.12(14) ?
    C7 C8 H8A . . 127.4 ?
    C9 C8 H8A . . 127.4 ?
    O2 C9 C8 . . 100.63(11) ?
    O2 C9 C10 . . 112.88(12) ?
    C8 C9 C10 . . 121.00(13) ?
    O2 C9 C15 . . 102.57(11) ?
    C8 C9 C15 . . 104.88(12) ?
    C10 C9 C15 . . 112.73(11) ?
    N1 C10 C9 . . 109.69(12) ?
    N1 C10 C11 . . 108.41(12) ?
    C9 C10 C11 . . 113.59(12) ?
    N1 C10 H10A . . 108.3 ?
    C9 C10 H10A . . 108.3 ?
    C11 C10 H10A . . 108.3 ?
    C12 C11 C20 . . 108.73(13) ?
    C12 C11 C10 . . 113.16(13) ?
    C20 C11 C10 . . 110.46(13) ?
    C12 C11 H11A . . 108.1 ?
    C20 C11 H11A . . 108.1 ?
    C10 C11 H11A . . 108.1 ?
    O3 C12 C11 . . 120.50(15) ?
    O3 C12 C13 . . 120.94(15) ?
    C11 C12 C13 . . 118.40(13) ?
    C12 C13 C14 . . 111.57(12) ?
    C12 C13 C21 . . 110.41(13) ?
    C14 C13 C21 . . 109.30(12) ?
    C12 C13 H13A . . 108.5 ?
    C14 C13 H13A . . 108.5 ?
    C21 C13 H13A . . 108.5 ?
    N1 C14 C13 . . 109.88(12) ?
    N1 C14 C1 . . 109.11(11) ?
    C13 C14 C1 . . 113.24(12) ?
    N1 C14 H14A . . 108.2 ?
    C13 C14 H14A . . 108.2 ?
    C1 C14 H14A . . 108.2 ?
    C1 C15 C9 . . 111.29(12) ?
    C1 C15 C5 . . 101.90(11) ?
    C9 C15 C5 . . 102.02(11) ?
    C1 C15 H15A . . 113.5 ?
    C9 C15 H15A . . 113.5 ?
    C5 C15 H15A . . 113.5 ?
    O4 C16 O5 . . 124.39(15) ?
    O4 C16 C2 . . 126.66(14) ?
    O5 C16 C2 . . 108.93(12) ?
    O5 C17 H17A . . 109.5 ?
    O5 C17 H17B . . 109.5 ?
    H17A C17 H17B . . 109.5 ?
    O5 C17 H17C . . 109.5 ?
    H17A C17 H17C . . 109.5 ?
    H17B C17 H17C . . 109.5 ?
    O6 C18 O7 . . 124.59(15) ?
    O6 C18 C3 . . 122.12(15) ?
    O7 C18 C3 . . 113.29(13) ?
    O7 C19 H19A . . 109.5 ?
    O7 C19 H19B . . 109.5 ?
    H19A C19 H19B . . 109.5 ?
    O7 C19 H19C . . 109.5 ?
    H19A C19 H19C . . 109.5 ?
    H19B C19 H19C . . 109.5 ?
    C11 C20 H20A . . 109.5 ?
    C11 C20 H20B . . 109.5 ?
    H20A C20 H20B . . 109.5 ?
    C11 C20 H20C . . 109.5 ?
    H20A C20 H20C . . 109.5 ?
    H20B C20 H20C . . 109.5 ?
    C13 C21 H21A . . 109.5 ?
    C13 C21 H21B . . 109.5 ?
    H21A C21 H21B . . 109.5 ?
    C13 C21 H21C . . 109.5 ?
    H21A C21 H21C . . 109.5 ?
    H21B C21 H21C . . 109.5 ?
    C23 C22 N1 . . 125.97(14) ?
    C23 C22 C26 . . 119.91(13) ?
    N1 C22 C26 . . 114.09(12) ?
    C22 C23 C24 . . 121.47(14) ?
    C22 C23 H23A . . 119.3 ?
    C24 C23 H23A . . 119.3 ?
    O8 C24 O9 . . 122.35(15) ?
    O8 C24 C23 . . 126.71(15) ?
    O9 C24 C23 . . 110.90(14) ?
    O9 C25 H25A . . 109.5 ?
    O9 C25 H25B . . 109.5 ?
    H25A C25 H25B . . 109.5 ?
    O9 C25 H25C . . 109.5 ?
    H25A C25 H25C . . 109.5 ?
    H25B C25 H25C . . 109.5 ?
    O10 C26 O11 . . 126.20(14) ?
    O10 C26 C22 . . 124.93(14) ?
    O11 C26 C22 . . 108.74(12) ?
    O11 C27 H27A . . 109.5 ?
    O11 C27 H27B . . 109.5 ?
    H27A C27 H27B . . 109.5 ?
    O11 C27 H27C . . 109.5 ?
    H27A C27 H27C . . 109.5 ?
    H27B C27 H27C . . 109.5 ?
loop_
    _geom_torsion_atom_site_label_1
    _geom_torsion_atom_site_label_2
    _geom_torsion_atom_site_label_3
    _geom_torsion_atom_site_label_4
    _geom_torsion_site_symmetry_1
    _geom_torsion_site_symmetry_2
    _geom_torsion_site_symmetry_3
    _geom_torsion_site_symmetry_4
    _geom_torsion
    _geom_torsion_publ_flag
    C4 O1 C1 C2 . . . . -52.41(12) ?
    C4 O1 C1 C14 . . . . 178.34(12) ?
    C4 O1 C1 C15 . . . . 55.50(12) ?
    O1 C1 C2 C3 . . . . 32.96(14) ?
    C14 C1 C2 C3 . . . . 157.09(13) ?
    C15 C1 C2 C3 . . . . -73.59(14) ?
    O1 C1 C2 C16 . . . . -157.27(13) ?
    C14 C1 C2 C16 . . . . -33.1(2) ?
    C15 C1 C2 C16 . . . . 96.17(15) ?
    C16 C2 C3 C18 . . . . 7.4(3) ?
    C1 C2 C3 C18 . . . . 176.34(15) ?
    C16 C2 C3 C4 . . . . -168.69(15) ?
    C1 C2 C3 C4 . . . . 0.24(15) ?
    C1 O1 C4 C3 . . . . 52.76(12) ?
    C1 O1 C4 C5 . . . . -56.33(12) ?
    C2 C3 C4 O1 . . . . -33.38(15) ?
    C18 C3 C4 O1 . . . . 150.11(13) ?
    C2 C3 C4 C5 . . . . 73.85(15) ?
    C18 C3 C4 C5 . . . . -102.66(15) ?
    O1 C4 C5 C6 . . . . -71.63(15) ?
    C3 C4 C5 C6 . . . . -176.75(12) ?
    O1 C4 C5 C15 . . . . 34.72(13) ?
    C3 C4 C5 C15 . . . . -70.39(13) ?
    C9 O2 C6 C7 . . . . -51.13(12) ?
    C9 O2 C6 C5 . . . . 58.53(12) ?
    C15 C5 C6 O2 . . . . -37.45(14) ?
    C4 C5 C6 O2 . . . . 69.06(15) ?
    C15 C5 C6 C7 . . . . 68.10(14) ?
    C4 C5 C6 C7 . . . . 174.61(12) ?
    O2 C6 C7 C8 . . . . 31.52(16) ?
    C5 C6 C7 C8 . . . . -75.21(16) ?
    C6 C7 C8 C9 . . . . 1.65(16) ?
    C6 O2 C9 C8 . . . . 52.09(12) ?
    C6 O2 C9 C10 . . . . -177.52(12) ?
    C6 O2 C9 C15 . . . . -55.94(12) ?
    C7 C8 C9 O2 . . . . -34.40(15) ?
    C7 C8 C9 C10 . . . . -159.45(14) ?
    C7 C8 C9 C15 . . . . 71.79(15) ?
    C22 N1 C10 C9 . . . . 111.90(15) ?
    C14 N1 C10 C9 . . . . -61.74(16) ?
    C22 N1 C10 C11 . . . . -123.55(15) ?
    C14 N1 C10 C11 . . . . 62.81(15) ?
    O2 C9 C10 N1 . . . . 120.82(13) ?
    C8 C9 C10 N1 . . . . -120.03(14) ?
    C15 C9 C10 N1 . . . . 5.17(17) ?
    O2 C9 C10 C11 . . . . -0.66(17) ?
    C8 C9 C10 C11 . . . . 118.48(15) ?
    C15 C9 C10 C11 . . . . -116.31(14) ?
    N1 C10 C11 C12 . . . . -46.70(16) ?
    C9 C10 C11 C12 . . . . 75.50(16) ?
    N1 C10 C11 C20 . . . . 75.47(15) ?
    C9 C10 C11 C20 . . . . -162.33(13) ?
    C20 C11 C12 O3 . . . . 89.83(17) ?
    C10 C11 C12 O3 . . . . -147.04(14) ?
    C20 C11 C12 C13 . . . . -85.50(16) ?
    C10 C11 C12 C13 . . . . 37.63(18) ?
    O3 C12 C13 C14 . . . . 146.87(14) ?
    C11 C12 C13 C14 . . . . -37.82(18) ?
    O3 C12 C13 C21 . . . . -91.37(17) ?
    C11 C12 C13 C21 . . . . 83.94(16) ?
    C22 N1 C14 C13 . . . . 121.65(14) ?
    C10 N1 C14 C13 . . . . -64.54(15) ?
    C22 N1 C14 C1 . . . . -113.65(14) ?
    C10 N1 C14 C1 . . . . 60.16(15) ?
    C12 C13 C14 N1 . . . . 48.24(16) ?
    C21 C13 C14 N1 . . . . -74.16(15) ?
    C12 C13 C14 C1 . . . . -74.04(16) ?
    C21 C13 C14 C1 . . . . 163.56(13) ?
    O1 C1 C14 N1 . . . . -119.65(13) ?
    C2 C1 C14 N1 . . . . 122.40(13) ?
    C15 C1 C14 N1 . . . . -2.90(16) ?
    O1 C1 C14 C13 . . . . 3.06(17) ?
    C2 C1 C14 C13 . . . . -114.90(14) ?
    C15 C1 C14 C13 . . . . 119.81(13) ?
    O1 C1 C15 C9 . . . . 74.61(13) ?
    C2 C1 C15 C9 . . . . 179.06(11) ?
    C14 C1 C15 C9 . . . . -47.69(16) ?
    O1 C1 C15 C5 . . . . -33.49(13) ?
    C2 C1 C15 C5 . . . . 70.96(13) ?
    C14 C1 C15 C5 . . . . -155.79(12) ?
    O2 C9 C15 C1 . . . . -75.60(13) ?
    C8 C9 C15 C1 . . . . 179.64(12) ?
    C10 C9 C15 C1 . . . . 46.09(16) ?
    O2 C9 C15 C5 . . . . 32.42(13) ?
    C8 C9 C15 C5 . . . . -72.34(14) ?
    C10 C9 C15 C5 . . . . 154.11(12) ?
    C6 C5 C15 C1 . . . . 117.98(12) ?
    C4 C5 C15 C1 . . . . -0.67(13) ?
    C6 C5 C15 C9 . . . . 2.87(14) ?
    C4 C5 C15 C9 . . . . -115.78(12) ?
    C17 O5 C16 O4 . . . . -0.5(2) ?
    C17 O5 C16 C2 . . . . 177.92(13) ?
    C3 C2 C16 O4 . . . . -52.2(3) ?
    C1 C2 C16 O4 . . . . 140.73(16) ?
    C3 C2 C16 O5 . . . . 129.43(17) ?
    C1 C2 C16 O5 . . . . -37.64(19) ?
    C19 O7 C18 O6 . . . . -3.3(2) ?
    C19 O7 C18 C3 . . . . 176.24(13) ?
    C2 C3 C18 O6 . . . . 171.50(16) ?
    C4 C3 C18 O6 . . . . -13.0(2) ?
    C2 C3 C18 O7 . . . . -8.1(2) ?
    C4 C3 C18 O7 . . . . 167.45(13) ?
    C14 N1 C22 C23 . . . . -19.1(2) ?
    C10 N1 C22 C23 . . . . 167.72(15) ?
    C14 N1 C22 C26 . . . . 158.92(13) ?
    C10 N1 C22 C26 . . . . -14.3(2) ?
    N1 C22 C23 C24 . . . . 168.41(14) ?
    C26 C22 C23 C24 . . . . -9.5(2) ?
    C25 O9 C24 O8 . . . . -1.2(2) ?
    C25 O9 C24 C23 . . . . 176.67(15) ?
    C22 C23 C24 O8 . . . . -2.7(3) ?
    C22 C23 C24 O9 . . . . 179.48(15) ?
    C27 O11 C26 O10 . . . . 4.3(2) ?
    C27 O11 C26 C22 . . . . -179.67(13) ?
    C23 C22 C26 O10 . . . . -82.3(2) ?
    N1 C22 C26 O10 . . . . 99.52(18) ?
    C23 C22 C26 O11 . . . . 101.56(16) ?
    N1 C22 C26 O11 . . . . -76.58(16) ?
loop_
    _geom_hbond_atom_site_label_D
    _geom_hbond_atom_site_label_H
    _geom_hbond_atom_site_label_A
    _geom_hbond_site_symmetry_A
    _geom_hbond_distance_DH
    _geom_hbond_distance_HA
    _geom_hbond_distance_DA
    _geom_hbond_angle_DHA
    _geom_hbond_publ_flag
    C19 H19C O8 4_586 0.98 2.70 3.011(2) 99 yes
