# Supplementary material for: Dimethyl 11,13-dimethyl-16-[1,2-bis­(methoxy­carbon­yl)ethen­yl]-12-oxo-16,17-dioxa-18-aza­hexa­cyclo­[7.5.1.11,4.16,9.110,14.05,15]octa­deca-2,7-diene-2,3-dicarboxyl­ate
Source: Acta Crystallogr Sect E Struct Rep Online. 2009 Nov 28;65(Pt 12):o3243–4. doi: 10.1107/S1600536809050600 (PMC2972130; doi:10.1107/S1600536809050600)
Supplement: Supplementary file 2 [file e-65-o3243-Isup2.hkl]

# 
# h,k,l, Fc-squared, Fo-squared, sigma(Fo-squared) and status flag 
# 
data_I
_shelx_title ' FZ695 in P2(1)/n' 
_shelx_refln_list_code          4 
_shelx_F_calc_maximum      169.05 
_exptl_crystal_F_000      1144.00 
_reflns_d_resolution_high  0.7100 
 
loop_ 
 _symmetry_equiv_pos_as_xyz 
 'x, y, z' 
 '-x+1/2, y+1/2, -z+1/2' 
 '-x, -y, -z' 
 'x-1/2, -y-1/2, z-1/2' 
 
_cell_length_a    16.1430 
_cell_length_b     9.1365 
_cell_length_c    16.9658 
_cell_angle_alpha  90.000 
_cell_angle_beta   95.019 
_cell_angle_gamma  90.000 
 
_shelx_F_squared_multiplier     1.000 
 
loop_ 
 _refln_index_h 
 _refln_index_k 
 _refln_index_l 
 _refln_F_squared_calc 
 _refln_F_squared_meas 
 _refln_F_squared_sigma 
 _refln_observed_status 
   2   0   0    28240.28    29117.00    894.61 o 
   4   0   0     9063.52     9280.17    285.49 o 
   6   0   0     2385.86     2365.17     73.96 o 
   8   0   0     2808.73     3102.24     97.05 o 
  10   0   0     4077.25     4210.81    131.29 o 
  12   0   0     9689.43    11190.82    345.89 o 
  14   0   0      581.23      510.09     24.45 o 
  16   0   0      520.34      624.16     29.86 o 
  18   0   0      116.34      102.24     11.31 o 
  20   0   0        6.20        0.19      8.80 o 
  22   0   0        3.45       -3.63     11.25 o 
   1   1   0    10161.72    11207.49    298.23 o 
   2   1   0      733.07      698.56     15.57 o 
   3   1   0     8982.70     9721.72    231.20 o 
   4   1   0     1952.29     2039.98     44.97 o 
   5   1   0     3972.63     4250.73     93.03 o 
   6   1   0     1924.54     2130.19     47.16 o 
   7   1   0      578.66      571.82     13.64 o 
   8   1   0      564.92      578.37     13.97 o 
   9   1   0       12.66        7.15      1.95 o 
  10   1   0        0.04        1.65      2.05 o 
  11   1   0       24.19       14.93      2.60 o 
  12   1   0      168.10      162.60      7.50 o 
  13   1   0      401.04      342.05     11.10 o 
  14   1   0      362.33      311.73     10.79 o 
  15   1   0      493.88      496.70     17.35 o 
  16   1   0      340.50      343.11     13.93 o 
  17   1   0       48.18       52.39      7.48 o 
  18   1   0        2.54        4.63      5.37 o 
  19   1   0        1.00       -5.64      5.64 o 
  20   1   0       17.20       12.48      6.77 o 
  21   1   0      206.10      307.76     17.85 o 
  22   1   0       64.23       70.46     10.70 o 
   1   2   0      458.81      494.13     11.41 o 
   2   2   0     3463.53     3781.12     90.52 o 
   3   2   0      965.25     1024.95     23.01 o 
   4   2   0    10331.29    10726.82    233.25 o 
   5   2   0    11413.76    13026.23    283.14 o 
   6   2   0    14539.33    17305.91    376.09 o 
   7   2   0       50.82       73.90      3.16 o 
   8   2   0     5752.71     6755.84    147.80 o 
   9   2   0      108.68       96.71      4.27 o 
  10   2   0      675.71      693.69     16.94 o 
  11   2   0       47.47       49.77      3.35 o 
  12   2   0      329.62      309.20      9.13 o 
  13   2   0     5513.20     6064.12    146.98 o 
  14   2   0      237.34      203.02     12.32 o 
  15   2   0      128.37      133.48      6.90 o 
  16   2   0       73.02       50.92      6.06 o 
  17   2   0       37.34       30.62      5.90 o 
  18   2   0      769.48      962.48     30.71 o 
  19   2   0       39.52       44.84      8.25 o 
  20   2   0      517.72      563.72     24.95 o 
  21   2   0        6.99        4.53      8.61 o 
  22   2   0        0.22       -1.70      9.62 o 
   1   3   0      332.24      311.45      7.78 o 
   2   3   0       46.27       51.85      2.90 o 
   3   3   0       25.01       19.97      2.17 o 
   4   3   0       13.31       22.92      2.24 o 
   5   3   0      820.14      892.37     20.57 o 
   6   3   0       40.96       35.14      4.19 o 
   7   3   0       23.71       25.61      2.23 o 
   8   3   0     2469.59     2754.68     61.32 o 
   9   3   0      476.58      434.59     11.31 o 
  10   3   0      137.75      127.48      5.05 o 
  11   3   0      132.33      142.13      7.60 o 
  12   3   0     1855.29     2000.40     50.41 o 
  13   3   0      183.01      162.50      7.38 o 
  14   3   0      649.41      626.05     18.26 o 
  15   3   0      107.80       99.20      7.33 o 
  16   3   0      356.82      377.81     15.02 o 
  17   3   0      107.61       90.44     12.40 o 
  18   3   0       15.42       11.80      7.11 o 
  19   3   0        3.13        3.05     11.79 o 
  20   3   0       69.28       57.09      9.28 o 
  21   3   0       10.92        8.76      8.47 o 
  22   3   0        0.42        9.67     11.59 o 
   0   4   0     1758.94     2068.21     65.17 o 
   1   4   0      822.95      934.06     21.49 o 
   2   4   0       25.73       26.19      1.90 o 
   3   4   0       23.26       14.88      2.37 o 
   4   4   0      205.39      187.20      6.46 o 
   5   4   0     3440.71     3825.74     92.50 o 
   6   4   0     3920.52     4398.49    106.07 o 
   7   4   0     2849.03     3358.26     74.50 o 
   8   4   0     2349.76     2679.50     59.90 o 
   9   4   0      623.02      691.03     17.04 o 
  10   4   0      154.50      123.18      5.77 o 
  11   4   0      965.40     1063.70     32.03 o 
  13   4   0      650.51      674.64     22.02 o 
  14   4   0       66.41       89.80      7.14 o 
  15   4   0       74.28       59.43      7.54 o 
  16   4   0      596.29      606.41     21.16 o 
  17   4   0       31.99       29.30      7.39 o 
  18   4   0       97.91       96.59     10.25 o 
  19   4   0       43.01       54.15      9.24 o 
  20   4   0        7.25       11.11      8.40 o 
  21   4   0       19.77       12.39      9.13 o 
   1   5   0     1861.55     1978.57     44.44 o 
   2   5   0      336.88      325.62      9.71 o 
   3   5   0      137.06      128.70      5.54 o 
   4   5   0       10.97       16.59      2.83 o 
   5   5   0       94.07      110.89      5.23 o 
   6   5   0        7.50        2.94      2.71 o 
   7   5   0       75.30       51.73      6.71 o 
   8   5   0        0.03       -2.25      2.88 o 
   9   5   0      295.94      273.23      9.62 o 
  10   5   0      521.19      560.59     16.85 o 
  11   5   0       67.78       68.99      8.85 o 
  12   5   0       17.79       19.11      4.83 o 
  13   5   0      610.93      534.95     18.94 o 
  14   5   0      119.01      105.01      9.91 o 
  15   5   0       24.44       31.01      6.03 o 
  16   5   0        1.76       -2.11      6.39 o 
  17   5   0      157.57      196.44     12.71 o 
  18   5   0       37.68       55.66      9.06 o 
  19   5   0       14.60       11.36      8.38 o 
  20   5   0        3.67        2.67      9.10 o 
   0   6   0       61.34       46.79      6.76 o 
   1   6   0     1539.93     1475.20     37.30 o 
   2   6   0      344.42      364.13      9.85 o 
   3   6   0      555.39      527.18     15.06 o 
   4   6   0     1128.10     1154.73     45.25 o 
   5   6   0      655.20      692.32     27.64 o 
   6   6   0     1921.09     2044.26     51.23 o 
   7   6   0      101.20       74.73      5.03 o 
   8   6   0     1278.73     1344.41     34.91 o 
   9   6   0      129.24      136.79      7.43 o 
  10   6   0        7.77        3.84      4.35 o 
  11   6   0       11.59        4.88      4.34 o 
  12   6   0      228.55      213.13     10.71 o 
  13   6   0       21.51       22.01      5.71 o 
  14   6   0       15.04        2.65      5.42 o 
  15   6   0        3.00        3.18      5.51 o 
  16   6   0      104.83      105.03      9.20 o 
  17   6   0       84.49       87.45      9.01 o 
  18   6   0       34.90       23.42      7.64 o 
  19   6   0       93.10       96.85     11.92 o 
  20   6   0      166.19      203.96     27.07 o 
   1   7   0       30.01       29.81      3.86 o 
   2   7   0      161.26      170.43      7.36 o 
   3   7   0      352.39      330.69     11.05 o 
   4   7   0      592.76      594.09     17.26 o 
   5   7   0       35.13       32.66      5.19 o 
   6   7   0      235.19      224.11      9.71 o 
   7   7   0        0.93       -0.39      3.46 o 
   8   7   0       45.91       31.67      4.38 o 
   9   7   0      214.07      190.27      9.77 o 
  10   7   0      239.06      246.98     11.59 o 
  11   7   0       91.72       79.83      7.00 o 
  12   7   0      160.65      166.78      9.87 o 
  13   7   0       26.31       15.89      5.83 o 
  14   7   0      113.86      106.38      8.57 o 
  15   7   0        0.71       -4.57      5.93 o 
  16   7   0        1.31       -6.61      6.61 o 
  17   7   0        2.52        7.34      7.26 o 
  18   7   0      121.20      117.41     10.92 o 
   0   8   0       30.00       29.83      7.47 o 
   1   8   0       15.52       22.40      5.98 o 
   2   8   0        6.43       -4.11      4.29 o 
   3   8   0      125.05      127.02      6.79 o 
   4   8   0       24.25       18.82      4.16 o 
   5   8   0      380.03      393.40     13.05 o 
   6   8   0      767.47      826.90     23.25 o 
   7   8   0       62.00       57.92      5.27 o 
   8   8   0        5.20        4.43      4.83 o 
   9   8   0      102.24       93.07      7.39 o 
  10   8   0       80.39       82.16      7.42 o 
  11   8   0      323.34      329.27     14.62 o 
  12   8   0       78.59       68.67      9.51 o 
  13   8   0       10.00        6.03      6.20 o 
  14   8   0      189.60      207.48     16.40 o 
  15   8   0      140.57      169.34     18.10 o 
  16   8   0       88.03      102.70      9.89 o 
  17   8   0       20.20       15.18      8.48 o 
   1   9   0       15.27       15.09      8.64 o 
   2   9   0      238.78      256.36     11.82 o 
   3   9   0       33.49       20.62      5.63 o 
   4   9   0       11.12       -0.42      4.87 o 
   5   9   0      528.32      525.45     18.63 o 
   6   9   0      363.44      360.78     14.73 o 
   7   9   0      119.86      138.60      8.93 o 
   8   9   0      433.47      485.88     18.40 o 
   9   9   0      125.03      136.77      9.30 o 
  10   9   0      190.64      193.43     11.13 o 
  11   9   0       38.38       37.33      7.64 o 
  12   9   0        0.22       -6.25      6.25 o 
  13   9   0       69.57       77.09      9.00 o 
  14   9   0        3.87        1.05      7.62 o 
  15   9   0        8.13        2.56      8.09 o 
  16   9   0       12.29       12.45     10.43 o 
   0  10   0     1034.30     1161.88     57.82 o 
   1  10   0      982.44     1142.48     35.62 o 
   2  10   0      463.36      503.96     18.87 o 
   3  10   0       94.30       72.04      7.29 o 
   4  10   0      198.30      191.25     13.63 o 
   5  10   0      266.36      278.65     13.24 o 
   6  10   0      125.39      122.87     10.68 o 
   7  10   0       38.59       37.53      7.87 o 
   8  10   0       46.80       39.37      8.72 o 
   9  10   0      157.32      156.96     20.99 o 
  10  10   0      134.70      144.22     13.58 o 
  11  10   0       27.20       39.15      8.04 o 
  12  10   0      240.04      277.29     15.02 o 
  13  10   0      127.21      158.47     12.90 o 
  14  10   0       67.48       82.53     14.65 o 
   1  11   0      104.99       97.82     13.98 o 
   2  11   0       27.13       30.62      6.66 o 
   3  11   0       18.45       14.17      6.69 o 
   4  11   0      233.42      252.07     13.42 o 
   5  11   0       55.62       56.67     10.99 o 
   6  11   0       10.50        8.88      9.92 o 
   7  11   0        0.04       -7.53      7.53 o 
   8  11   0       31.17       53.66      9.30 o 
   9  11   0        3.97       -5.96      9.70 o 
  10  11   0        6.13       -7.37      8.94 o 
  11  11   0      428.78      620.84     47.38 o 
   0  12   0        2.22       -5.12     11.02 o 
   1  12   0      263.68      301.96     25.38 o 
   2  12   0       36.78       28.62      8.27 o 
   3  12   0        3.05        7.75      7.47 o 
   4  12   0        2.82        7.00      8.71 o 
   5  12   0      131.78      146.74     16.31 o 
   6  12   0       34.32       31.12      9.96 o 
   7  12   0      396.75      463.24     23.65 o 
   8  12   0       39.23       48.25     19.60 o 
 -21   0   1      161.17      148.74     15.87 o 
 -19   0   1       78.88       71.44     10.92 o 
 -17   0   1       64.48       48.42      8.76 o 
 -15   0   1     1109.91     1210.67     51.27 o 
 -13   0   1     2210.55     2518.87     80.35 o 
 -11   0   1       53.68       75.93     14.91 o 
  -9   0   1      246.27      245.61      9.92 o 
  -7   0   1      741.56      636.81     21.20 o 
  -5   0   1      538.08      450.38     15.09 o 
  -3   0   1      930.82     1011.08     31.75 o 
  -1   0   1    14195.24    14275.96    540.20 o 
   1   0   1     9968.30    10619.59    326.90 o 
   3   0   1      266.93      274.78      9.30 o 
   5   0   1      570.34      656.07     21.45 o 
   7   0   1      419.23      303.04     11.16 o 
   9   0   1      257.96      293.98     13.42 o 
  11   0   1     3769.13     3850.79    120.82 o 
  13   0   1     9164.25    10349.72    320.61 o 
  15   0   1     2897.77     3087.99    121.74 o 
  17   0   1      587.09      622.31     29.97 o 
  19   0   1      234.45      220.22     24.74 o 
  21   0   1       20.15       12.66     10.97 o 
 -22   1   1        0.90        8.96      8.95 o 
 -21   1   1       44.87       29.08      9.19 o 
 -20   1   1       94.39       97.69     13.40 o 
 -19   1   1       34.55       27.98      6.53 o 
 -18   1   1        0.03       -1.73      5.24 o 
 -17   1   1      318.05      324.01     16.84 o 
 -16   1   1      186.12      169.18      9.31 o 
 -15   1   1      144.03      128.61      7.94 o 
 -14   1   1      553.74      522.43     17.94 o 
 -13   1   1     1632.48     1762.52     44.72 o 
 -12   1   1       16.75       16.36      4.10 o 
 -11   1   1       34.32       17.68      3.50 o 
 -10   1   1      776.25      702.27     17.01 o 
  -9   1   1      359.51      338.86      8.95 o 
  -8   1   1      548.24      570.11     13.77 o 
  -7   1   1      869.21      955.62     21.93 o 
  -6   1   1      166.30      160.57      4.65 o 
  -5   1   1     3125.42     3285.51     78.85 o 
  -4   1   1      189.88      191.35      5.06 o 
  -3   1   1     1025.31      986.69     24.04 o 
  -2   1   1      596.15      604.63     14.84 o 
  -1   1   1     8410.50     8595.97    187.00 o 
   0   1   1    19028.11    20222.13    481.27 o 
   1   1   1     2236.43     2349.74     56.30 o 
   2   1   1       58.78       43.66      1.82 o 
   3   1   1    13441.25    14067.13    305.68 o 
   4   1   1     3147.52     3218.31     70.52 o 
   5   1   1    10477.90    11722.44    254.80 o 
   6   1   1     1039.06     1175.62     26.55 o 
   7   1   1     9074.23     9928.41    216.52 o 
   8   1   1        9.80        1.98      2.17 o 
   9   1   1      207.67      171.73      5.55 o 
  10   1   1      692.72      712.00     17.27 o 
  11   1   1     3169.75     3410.84     75.87 o 
  12   1   1       16.41       12.25      2.71 o 
  13   1   1     4006.91     4455.56     98.93 o 
  14   1   1        2.44        2.01      3.29 o 
  15   1   1      118.23      115.86      6.56 o 
  16   1   1        4.29       -1.84      4.42 o 
  17   1   1     1202.11     1389.13     41.46 o 
  18   1   1      117.99       85.98      7.69 o 
  19   1   1      221.15      217.87     12.23 o 
  20   1   1      522.04      593.92     22.36 o 
  21   1   1        3.79       10.26      8.22 o 
  22   1   1       95.53       70.65     11.28 o 
 -22   2   1       25.92       30.29     10.08 o 
 -21   2   1       57.63       65.68      9.82 o 
 -20   2   1      169.53      177.12     13.91 o 
 -19   2   1      122.08      101.11     10.04 o 
 -18   2   1        2.98       -5.24      5.24 o 
 -17   2   1      248.46      279.66     21.52 o 
 -16   2   1     2006.13     2367.03     67.24 o 
 -15   2   1       99.43      102.26      6.28 o 
 -14   2   1      880.01      903.06     24.72 o 
 -13   2   1        6.48        7.05      3.45 o 
 -12   2   1       40.48       36.24      4.51 o 
 -10   2   1       62.54       51.38      4.04 o 
  -9   2   1      711.97      718.65     17.29 o 
  -8   2   1      793.87      904.14     21.10 o 
  -7   2   1     9021.35    10489.20    228.61 o 
  -6   2   1       15.94       19.11      1.99 o 
  -5   2   1    21520.49    23170.96    551.95 o 
  -4   2   1     1281.43     1383.21     33.84 o 
  -3   2   1     3277.42     3160.97     76.03 o 
  -2   2   1    11625.01    12619.59    274.14 o 
  -1   2   1        0.47        1.22      1.27 o 
   0   2   1    14673.17    16044.83    382.24 o 
   1   2   1     1095.17     1194.40     26.58 o 
   2   2   1     8115.10     8960.85    213.42 o 
   3   2   1       49.02       68.17      4.54 o 
   4   2   1     2257.75     2270.18     61.17 o 
   5   2   1     6540.65     7171.77    156.26 o 
   6   2   1     1063.07     1197.70     29.65 o 
   7   2   1     1434.74     1557.53     35.12 o 
   8   2   1      630.58      732.67     17.41 o 
   9   2   1     1209.52     1174.39     27.18 o 
  10   2   1      402.41      384.36     10.32 o 
  11   2   1      666.35      694.40     17.22 o 
  12   2   1      306.28      256.03      8.18 o 
  13   2   1       64.92       47.88      4.95 o 
  14   2   1      342.52      289.69     10.43 o 
  15   2   1      108.88      103.88      8.41 o 
  16   2   1       12.16        6.07      4.55 o 
  17   2   1       77.96       63.40      6.58 o 
  18   2   1       23.83       27.80      6.01 o 
  19   2   1      436.86      507.30     22.56 o 
  20   2   1        1.78        0.15      8.41 o 
  21   2   1       85.04      103.06     11.51 o 
  22   2   1       41.40       52.40     10.11 o 
 -22   3   1        0.49      -11.16     11.16 o 
 -21   3   1        0.00       -0.76      8.75 o 
 -20   3   1       27.95       29.56      8.46 o 
 -19   3   1      371.78      458.35     21.48 o 
 -18   3   1        0.07       -6.08      6.08 o 
 -17   3   1       18.17       12.61      5.91 o 
 -16   3   1      108.27       88.21      8.46 o 
 -15   3   1      235.25      231.71     11.19 o 
 -14   3   1      190.02      193.91      8.31 o 
 -13   3   1      717.06      711.38     20.11 o 
 -12   3   1      198.52      172.40      7.37 o 
 -11   3   1       40.36       29.17      3.56 o 
 -10   3   1      507.08      478.81     12.41 o 
  -9   3   1        4.85        7.16      2.10 o 
  -8   3   1      238.07      219.81      7.39 o 
  -7   3   1      270.50      269.39      7.44 o 
  -6   3   1        6.97       14.65      1.83 o 
  -5   3   1       82.52       79.24      3.19 o 
  -4   3   1      359.89      350.95      8.76 o 
  -3   3   1       67.55       65.41      3.35 o 
  -2   3   1     2813.30     3028.83     66.68 o 
  -1   3   1     5177.81     5494.20    120.00 o 
   0   3   1     1407.82     1406.99     31.43 o 
   1   3   1       18.69       29.80      2.12 o 
   2   3   1      183.38      173.32      5.63 o 
   3   3   1       70.78       70.64      4.61 o 
   4   3   1     3824.78     4388.25    105.41 o 
   5   3   1     4066.46     4627.88    111.25 o 
   6   3   1     1969.41     2173.73     48.52 o 
   7   3   1     5644.24     6604.40    144.48 o 
   8   3   1     1731.57     1933.76     43.57 o 
   9   3   1        1.11        0.35      2.04 o 
  10   3   1      288.22      259.19      7.81 o 
  11   3   1      207.97      187.42      6.46 o 
  12   3   1        6.53        1.15      2.65 o 
  13   3   1      178.28      129.12      6.57 o 
  14   3   1       23.47        8.56      3.72 o 
  15   3   1       61.86       51.63      5.90 o 
  16   3   1      461.32      471.65     17.23 o 
  17   3   1       37.85       32.08      7.02 o 
  18   3   1        6.75        4.27      6.52 o 
  19   3   1      332.59      366.49     28.77 o 
  20   3   1      209.73      233.25     14.98 o 
  21   3   1        0.62       -6.40      8.88 o 
 -21   4   1      111.47      157.56     17.31 o 
 -20   4   1       87.28      104.19     11.44 o 
 -19   4   1        0.03        2.64      7.56 o 
 -18   4   1       47.68       36.97      8.12 o 
 -17   4   1       79.94       87.68      9.18 o 
 -16   4   1       72.72       72.38      7.06 o 
 -15   4   1      173.90      141.65      8.84 o 
 -14   4   1      942.38      969.35     30.68 o 
 -13   4   1       18.29       30.36      5.12 o 
 -12   4   1       23.33       12.86      4.54 o 
 -11   4   1       32.51       44.61      4.17 o 
 -10   4   1        6.96       10.22      2.82 o 
  -9   4   1       95.72       71.72      3.74 o 
  -8   4   1      218.30      226.88      6.93 o 
  -7   4   1     2234.41     2350.64     52.63 o 
  -6   4   1      728.09      772.52     18.37 o 
  -5   4   1      294.50      318.13      9.54 o 
  -4   4   1       18.75       24.79      2.73 o 
  -3   4   1       58.56       66.25      3.59 o 
  -2   4   1        3.14       -0.94      1.50 o 
  -1   4   1     1528.84     1769.90     39.63 o 
   0   4   1     2372.58     2778.51     61.44 o 
   1   4   1     1141.17     1061.39     24.26 o 
   2   4   1     2418.73     2541.02     61.85 o 
   3   4   1     1355.86     1459.22     36.27 o 
   4   4   1      361.36      333.04     10.48 o 
   5   4   1        0.19        1.80      2.20 o 
   6   4   1     8462.36     9554.46    228.56 o 
   7   4   1     1485.41     1517.72     34.62 o 
   8   4   1      327.23      319.43      8.87 o 
   9   4   1      582.99      524.87     13.52 o 
  10   4   1      273.81      256.49      8.04 o 
  11   4   1       88.48       61.79      7.58 o 
  12   4   1       69.28       41.25      8.15 o 
  13   4   1       17.04       24.34      4.78 o 
  14   4   1       20.35        7.73      4.69 o 
  15   4   1      120.66       87.08      7.35 o 
  16   4   1        7.66        6.15      5.37 o 
  17   4   1      216.42      221.12     11.47 o 
  18   4   1      396.43      458.30     21.36 o 
  19   4   1        0.06       -3.36      7.39 o 
  20   4   1      152.56      163.67     19.19 o 
  21   4   1       26.96       23.63      9.86 o 
 -20   5   1        0.18       -8.73      8.73 o 
 -19   5   1       16.56       21.29      8.97 o 
 -18   5   1       33.73       42.82      8.94 o 
 -17   5   1       38.07       30.59      6.67 o 
 -16   5   1       38.79       40.72      6.62 o 
 -15   5   1        0.35        1.12      5.07 o 
 -14   5   1      107.58       97.39     11.44 o 
 -13   5   1      209.10      198.00     13.73 o 
 -12   5   1      345.41      350.86     14.34 o 
 -11   5   1      104.31      128.30     11.28 o 
 -10   5   1      364.13      384.99     14.29 o 
  -9   5   1      321.37      326.26     10.77 o 
  -8   5   1       80.82       85.29      4.97 o 
  -7   5   1     1314.26     1435.29     36.44 o 
  -6   5   1      141.15      113.19      7.27 o 
  -5   5   1      292.53      240.46      9.75 o 
  -4   5   1      150.55      119.76      6.16 o 
  -3   5   1      632.01      556.71     15.32 o 
  -2   5   1      349.96      355.96      9.38 o 
  -1   5   1     1661.95     1967.68     44.24 o 
   0   5   1      886.96      992.55     23.08 o 
   1   5   1      229.60      216.67      6.45 o 
   2   5   1     2342.48     2582.38     63.15 o 
   3   5   1     1384.15     1459.20     36.63 o 
   4   5   1      770.44      783.85     20.76 o 
   5   5   1      254.46      238.25      9.67 o 
   6   5   1        6.33       -0.02      2.71 o 
   7   5   1      506.55      577.26     16.26 o 
   8   5   1      228.17      239.38      9.04 o 
   9   5   1       78.40       76.06      4.95 o 
  10   5   1      663.71      653.28     18.56 o 
  11   5   1      971.18      914.86     37.51 o 
  12   5   1      108.23       91.36      7.20 o 
  13   5   1      373.12      332.46     13.78 o 
  14   5   1      163.14      158.62      9.30 o 
  15   5   1        2.78       -5.05      5.05 o 
  16   5   1       91.45       89.91      7.86 o 
  17   5   1        4.80        0.58      5.93 o 
  18   5   1       33.15       28.64      8.29 o 
  19   5   1      222.50      268.95     16.41 o 
  20   5   1        5.11        2.88      8.85 o 
 -20   6   1      166.18      181.30     24.46 o 
 -19   6   1       37.18       46.35     10.20 o 
 -18   6   1       53.43       33.28      9.16 o 
 -17   6   1        3.97       -5.70      6.41 o 
 -16   6   1        2.19        2.56      5.87 o 
 -15   6   1       67.25       65.88      7.22 o 
 -14   6   1       51.84       57.64      8.04 o 
 -13   6   1      317.16      327.15     19.04 o 
 -12   6   1       51.38       54.89      6.31 o 
 -11   6   1       60.28       42.49      5.68 o 
 -10   6   1      573.18      579.91     19.68 o 
  -9   6   1       67.30       41.47      5.42 o 
  -8   6   1     2095.25     2193.44     54.98 o 
  -7   6   1      929.17      921.78     25.76 o 
  -6   6   1       91.21       82.52      5.11 o 
  -5   6   1        0.60        1.11      3.05 o 
  -4   6   1      293.15      279.40      9.57 o 
  -3   6   1      827.89      807.20     21.66 o 
  -2   6   1      155.97      166.86      5.82 o 
  -1   6   1     2398.36     2775.62     62.01 o 
   0   6   1      846.53      819.34     21.79 o 
   1   6   1      477.37      534.53     13.57 o 
   2   6   1     1838.46     2068.53     51.05 o 
   3   6   1       99.02       87.28      5.77 o 
   4   6   1      325.84      309.40     10.15 o 
   5   6   1      372.45      311.44     10.36 o 
   6   6   1      539.74      521.49     19.54 o 
   7   6   1      841.82      804.35     22.16 o 
   8   6   1       24.39       16.27      3.83 o 
   9   6   1       73.42       62.33      6.34 o 
  10   6   1      528.45      547.69     18.76 o 
  11   6   1      269.48      287.68     12.37 o 
  12   6   1        2.41        3.83      4.75 o 
  13   6   1      219.32      212.93     11.07 o 
  14   6   1       59.54       70.55     11.57 o 
  15   6   1      109.90      119.84      9.04 o 
  16   6   1       90.18       89.17      8.66 o 
  17   6   1        2.47       -0.34      6.51 o 
  18   6   1       37.78       36.55      7.83 o 
  19   6   1      163.33      148.05     16.65 o 
 -19   7   1        2.69       -3.05     16.69 o 
 -18   7   1      113.10      123.82     10.69 o 
 -17   7   1        0.20        1.85      6.92 o 
 -16   7   1       61.81       64.75      8.32 o 
 -15   7   1       93.18      102.18      8.80 o 
 -14   7   1       18.49       26.61      6.36 o 
 -13   7   1       18.24       12.46      5.84 o 
 -12   7   1       53.12       74.10      7.34 o 
 -11   7   1        2.20        4.90      4.72 o 
 -10   7   1        2.94        3.56      4.62 o 
  -9   7   1     1099.14     1169.22     35.41 o 
  -8   7   1     1007.41      974.71     26.49 o 
  -7   7   1      763.53      775.87     21.76 o 
  -6   7   1      422.18      422.75     13.50 o 
  -5   7   1       41.35       35.01      4.21 o 
  -4   7   1      350.07      348.40     11.59 o 
  -3   7   1      186.61      151.64      6.92 o 
  -2   7   1     1055.65     1210.16     31.56 o 
  -1   7   1      471.41      543.50     17.53 o 
   0   7   1      743.10      784.14     21.46 o 
   1   7   1      192.88      147.86      6.76 o 
   2   7   1      280.12      282.43     13.34 o 
   3   7   1       33.22       33.53      4.12 o 
   4   7   1      190.81      188.34      7.91 o 
   5   7   1      556.92      538.14     15.93 o 
   6   7   1       28.00       24.52      4.21 o 
   7   7   1       39.01       29.36      4.35 o 
   8   7   1      763.93      770.55     21.73 o 
   9   7   1       67.57       56.58      7.95 o 
  10   7   1        1.42       -3.51      4.39 o 
  11   7   1        0.05        2.50      4.79 o 
  12   7   1      525.85      592.16     20.89 o 
  13   7   1       60.24       53.00      7.26 o 
  14   7   1        0.29        8.58      6.05 o 
  15   7   1      148.46      146.65     10.27 o 
  16   7   1       99.27       90.19      9.15 o 
  17   7   1      100.39      120.18     14.40 o 
  18   7   1       39.31       38.60     18.02 o 
 -17   8   1      100.84      123.85     11.01 o 
 -16   8   1       99.80       98.23     10.18 o 
 -15   8   1        0.24        4.64      7.10 o 
 -14   8   1        0.00        4.48      6.70 o 
 -13   8   1      350.11      399.82     17.03 o 
 -12   8   1       57.29       56.06      7.22 o 
 -11   8   1        8.50        6.49      6.50 o 
 -10   8   1      188.22      242.94     13.10 o 
  -9   8   1       49.02       44.51      6.32 o 
  -8   8   1      328.79      343.90     16.52 o 
  -7   8   1     1430.75     1584.54     41.31 o 
  -6   8   1     2233.43     2519.89     63.25 o 
  -5   8   1      392.71      381.30     12.83 o 
  -4   8   1      250.19      239.83     14.04 o 
  -3   8   1        0.05        1.95      3.47 o 
  -2   8   1       63.69       59.47      5.87 o 
  -1   8   1      221.08      181.21      9.38 o 
   0   8   1     1118.78     1150.55     34.52 o 
   1   8   1      709.70      751.19     24.11 o 
   2   8   1        2.73       -0.35      6.96 o 
   3   8   1       32.40       28.47      4.28 o 
   4   8   1       70.63       54.94      4.90 o 
   5   8   1      432.88      438.41     20.02 o 
   6   8   1      352.08      349.97     12.92 o 
   7   8   1       37.56       24.67      4.44 o 
   8   8   1        0.53        5.48      4.15 o 
   9   8   1       16.02       13.49      5.26 o 
  10   8   1      272.43      279.18     12.89 o 
  11   8   1      117.75      110.12      8.68 o 
  12   8   1       99.06       94.00      8.45 o 
  13   8   1      125.99      146.53     12.37 o 
  14   8   1        7.18       -0.96      6.69 o 
  15   8   1       21.42       13.23      7.36 o 
  16   8   1       38.02       28.60      8.13 o 
  17   8   1       65.72       72.04     16.09 o 
 -16   9   1       29.53       12.26     10.42 o 
 -15   9   1       49.41       56.13      9.08 o 
 -14   9   1       12.66       -0.47      7.41 o 
 -13   9   1      210.08      225.23     12.96 o 
 -12   9   1       39.64       53.24      7.63 o 
 -11   9   1      300.32      332.59     18.89 o 
 -10   9   1        2.16        6.01      5.76 o 
  -9   9   1       16.97        3.66      5.69 o 
  -8   9   1        5.10        0.79      5.23 o 
  -7   9   1      412.34      446.63     17.03 o 
  -6   9   1      202.50      217.20     11.15 o 
  -5   9   1        1.98        3.70      4.86 o 
  -4   9   1      329.02      373.13     15.12 o 
  -3   9   1      177.23      148.22      9.54 o 
  -2   9   1      155.57      150.81     19.08 o 
  -1   9   1      126.89      110.78      8.87 o 
   0   9   1        0.57        2.92      4.69 o 
   1   9   1        0.89       -1.76      4.66 o 
   2   9   1       81.95       59.90      6.50 o 
   3   9   1      184.48      182.12     10.00 o 
   4   9   1     1509.90     1643.09     48.10 o 
   5   9   1      114.89       89.94      8.16 o 
   6   9   1      242.43      288.00     11.31 o 
   7   9   1       34.17       31.36      5.21 o 
   8   9   1       39.96       34.53      6.65 o 
   9   9   1        4.00        2.53      5.46 o 
  10   9   1       60.80       61.04      7.21 o 
  11   9   1      158.72      146.91     10.01 o 
  12   9   1       22.31       21.46      7.27 o 
  13   9   1        0.28        1.04      7.02 o 
  14   9   1        1.32       -5.81      7.30 o 
  15   9   1       49.83       59.01      9.33 o 
  16   9   1      237.77      309.60     23.54 o 
 -14  10   1       81.58       71.71     11.78 o 
 -13  10   1       59.91       58.30     13.58 o 
 -12  10   1      218.90      237.23     13.96 o 
 -11  10   1       15.06        9.82      8.45 o 
 -10  10   1      199.86      206.18     14.68 o 
  -9  10   1        0.20       -2.01      8.31 o 
  -8  10   1      112.16       97.49     15.97 o 
  -7  10   1       34.21       36.58      8.08 o 
  -6  10   1      135.36      159.13     12.34 o 
  -5  10   1      288.81      319.70     14.26 o 
  -4  10   1       18.29       12.86      6.03 o 
  -3  10   1        2.53        3.74      5.46 o 
  -2  10   1        0.34        6.33      5.41 o 
  -1  10   1      175.87      153.18      9.70 o 
   0  10   1      458.17      484.96     18.59 o 
   1  10   1       39.71       27.82      5.87 o 
   2  10   1      158.84      145.10      9.55 o 
   3  10   1      229.08      234.36     11.83 o 
   4  10   1      489.90      488.85     18.59 o 
   5  10   1       83.63       71.09      7.78 o 
   6  10   1      194.71      179.50     10.68 o 
   7  10   1       35.75       27.75      7.53 o 
   8  10   1       33.99       12.61      7.88 o 
   9  10   1        1.49       -3.86      6.86 o 
  10  10   1      100.30      102.53     15.16 o 
  11  10   1       37.69       43.34      8.11 o 
  12  10   1      197.20      246.02     18.68 o 
  13  10   1      260.80      325.26     24.83 o 
  14  10   1       81.93      102.09     20.34 o 
 -11  11   1       27.84       49.59     18.26 o 
 -10  11   1       57.71       55.07     10.50 o 
  -9  11   1        9.14        0.78     10.76 o 
  -8  11   1      184.71      187.95     24.77 o 
  -7  11   1       89.07      102.66     11.16 o 
  -6  11   1      187.98      205.45     14.66 o 
  -5  11   1       46.35       31.23      8.48 o 
  -4  11   1      103.54       99.62      9.14 o 
  -3  11   1       32.11       26.09      9.57 o 
  -2  11   1       40.17       34.97      7.32 o 
  -1  11   1       44.67       39.25      7.69 o 
   0  11   1       63.99       48.39      7.61 o 
   1  11   1        2.91       -5.40      6.12 o 
   2  11   1      105.45       97.24     14.18 o 
   3  11   1        4.74        0.85      6.29 o 
   4  11   1       25.31       14.47      6.87 o 
   5  11   1       28.97       26.52      8.41 o 
   6  11   1      133.39      166.14     15.08 o 
   7  11   1       74.61       70.65      9.96 o 
   8  11   1      194.28      231.39     15.53 o 
   9  11   1       28.04       22.40      9.57 o 
  10  11   1        5.17       -0.09      9.76 o 
  11  11   1       15.49       -1.88     16.15 o 
  -8  12   1       75.38       61.79     19.90 o 
  -7  12   1        0.58       19.89     11.63 o 
  -6  12   1      148.75      171.95     14.28 o 
  -5  12   1        9.96       17.59     12.24 o 
  -4  12   1      176.51      222.17     22.04 o 
  -3  12   1       35.09       32.74      9.63 o 
  -2  12   1       56.85       50.73      8.73 o 
  -1  12   1      150.11      154.90     11.22 o 
   0  12   1       13.87       29.65      8.04 o 
   1  12   1        0.71        7.63      7.36 o 
   2  12   1        3.31        4.57      7.36 o 
   3  12   1       17.85       23.84      8.12 o 
   4  12   1       34.46       45.57     14.18 o 
   5  12   1       44.69       49.58     10.75 o 
   6  12   1       76.59       88.31     11.32 o 
   7  12   1       21.97       20.04     15.31 o 
   8  12   1       95.56       92.95     21.65 o 
 -22   0   2      133.90      123.50     15.55 o 
 -20   0   2      442.36      493.43     27.87 o 
 -18   0   2       50.13       34.04      8.96 o 
 -16   0   2       11.83       -4.90      6.35 o 
 -14   0   2      153.98      138.03     11.22 o 
 -12   0   2      549.37      498.50     18.46 o 
 -10   0   2     1416.91     1630.74     52.49 o 
  -8   0   2     2011.37     2160.04     68.19 o 
  -6   0   2     4373.84     4390.08    166.89 o 
  -4   0   2       45.84       54.82      4.99 o 
  -2   0   2     1527.48     1558.96     59.52 o 
   0   0   2     2320.89     2274.74     72.65 o 
   2   0   2     9524.30    10034.75    376.61 o 
   4   0   2     4390.20     4373.47    135.14 o 
   6   0   2       80.48      110.04      5.23 o 
   8   0   2     6261.97     6764.57    209.30 o 
  10   0   2      455.38      438.54     16.19 o 
  12   0   2      701.96      679.55     24.08 o 
  14   0   2       28.54       12.35      7.57 o 
  16   0   2     1441.29     1544.09     64.05 o 
  18   0   2       15.18       -5.48      7.47 o 
  20   0   2       66.84       92.12     16.38 o 
  22   0   2       34.61       50.77     12.95 o 
 -22   1   2        1.00       -6.46     14.23 o 
 -21   1   2       63.39       73.74      9.05 o 
 -20   1   2        4.24        4.71      6.78 o 
 -19   1   2      155.39      156.67     17.56 o 
 -18   1   2      254.63      270.59     12.71 o 
 -17   1   2       58.24       57.92      6.85 o 
 -16   1   2      649.72      697.90     23.11 o 
 -15   1   2        0.75        5.34      4.22 o 
 -14   1   2        1.21       -1.30      4.01 o 
 -13   1   2     1205.24     1196.46     31.32 o 
 -12   1   2      389.13      377.67     12.43 o 
 -11   1   2        0.44       -2.11      2.11 o 
 -10   1   2      143.27      124.73      8.15 o 
  -9   1   2      585.15      607.73     14.71 o 
  -8   1   2     5301.69     5967.92    130.61 o 
  -7   1   2      110.12       97.04      3.48 o 
  -6   1   2      979.90      983.68     27.52 o 
  -5   1   2     8951.43     9878.40    235.90 o 
  -4   1   2     1335.56     1328.03     36.33 o 
  -3   1   2     3198.46     3237.71     87.02 o 
  -2   1   2    19637.49    21031.93    456.88 o 
  -1   1   2     4604.93     5135.44    111.86 o 
   0   1   2    14068.61    15262.54    331.37 o 
   1   1   2     1589.83     1604.26     35.27 o 
   2   1   2     5561.65     6050.70    144.43 o 
   3   1   2     5042.45     5578.61    133.16 o 
   4   1   2     8764.61     9709.71    211.17 o 
   5   1   2       58.48       47.98      2.29 o 
   6   1   2      421.89      398.36      9.83 o 
   7   1   2      127.84      136.30      4.51 o 
   8   1   2      125.61       90.81      3.63 o 
   9   1   2      429.11      438.51     11.21 o 
  10   1   2     1812.76     1876.21     42.46 o 
  11   1   2     2401.27     2487.51     61.38 o 
  12   1   2     1517.44     1532.05     35.47 o 
  13   1   2     1496.92     1540.57     35.85 o 
  14   1   2      684.30      606.46     15.83 o 
  15   1   2     1632.21     1748.23     50.13 o 
  16   1   2      108.27      114.95     12.96 o 
  17   1   2      274.88      244.75     13.01 o 
  18   1   2      162.74      183.97     15.67 o 
  19   1   2      104.64       92.79     12.44 o 
  20   1   2       58.25       66.82      8.29 o 
  21   1   2      157.15      167.08     14.18 o 
  22   1   2        3.01       16.36      9.92 o 
 -22   2   2       39.66       43.63      9.96 o 
 -21   2   2       97.98      108.75     11.70 o 
 -20   2   2       26.40       18.14      8.12 o 
 -19   2   2        1.98       -2.93      6.63 o 
 -18   2   2       21.98       19.93      7.46 o 
 -17   2   2        5.17       -0.43      5.11 o 
 -16   2   2       10.24       -0.01      4.48 o 
 -15   2   2       22.54       14.52      4.68 o 
 -14   2   2      699.88      771.57     21.60 o 
 -13   2   2      160.72      144.02      9.87 o 
 -12   2   2       55.67       34.01      4.00 o 
 -11   2   2      118.22       98.12     10.40 o 
 -10   2   2     3097.15     3715.72     82.28 o 
  -9   2   2        7.32        2.57      2.40 o 
  -8   2   2      231.44      220.95     11.78 o 
  -7   2   2     1015.52     1086.03     30.75 o 
  -6   2   2        5.63        0.74      1.82 o 
  -5   2   2     1830.26     2026.23     44.95 o 
  -4   2   2      289.48      347.92      8.57 o 
  -3   2   2     2608.48     2616.44     57.60 o 
  -2   2   2     4583.11     4761.17    103.84 o 
  -1   2   2     6123.87     6594.03    143.66 o 
   0   2   2      635.75      700.67     15.98 o 
   1   2   2    17552.51    19201.98    416.99 o 
   2   2   2    15810.39    17520.25    417.16 o 
   3   2   2    28577.27    32070.55    696.46 o 
   4   2   2     1517.00     1539.36     34.33 o 
   5   2   2     2638.13     2766.98     61.12 o 
   6   2   2     5523.60     6142.56    134.37 o 
   7   2   2      460.53      481.89     18.25 o 
   8   2   2     1071.74     1082.31     25.00 o 
   9   2   2      741.99      757.72     18.17 o 
  10   2   2       18.23        5.54      2.30 o 
  11   2   2       41.25       22.57      2.98 o 
  12   2   2      127.16       92.78      6.77 o 
  13   2   2        3.77        1.05      2.83 o 
  14   2   2      209.21      183.99      9.45 o 
  15   2   2       47.81       55.68      4.93 o 
  16   2   2       65.06       65.00      5.50 o 
  17   2   2       40.76       26.96      5.41 o 
  18   2   2       12.04        1.74      6.38 o 
  19   2   2       12.86        9.28      7.22 o 
  20   2   2      103.55      120.12     11.50 o 
  21   2   2       30.88       22.28      8.96 o 
  22   2   2       11.17        9.25     11.67 o 
 -22   3   2        0.00       -1.14     16.79 o 
 -21   3   2       17.65       25.74      9.13 o 
 -20   3   2        4.38       17.13      7.82 o 
 -19   3   2      120.10      112.67     12.86 o 
 -18   3   2      204.93      238.23     23.20 o 
 -17   3   2        3.15        3.75      5.98 o 
 -16   3   2       26.94       24.23      7.94 o 
 -15   3   2      217.58      245.68      9.89 o 
 -14   3   2      282.76      235.07      9.30 o 
 -13   3   2      542.46      486.66     19.44 o 
 -12   3   2       23.44       32.66      5.65 o 
 -11   3   2        7.40        4.94      3.42 o 
 -10   3   2      834.38      837.87     22.44 o 
  -9   3   2      417.81      409.56     10.69 o 
  -8   3   2       81.53       63.72      3.87 o 
  -7   3   2        0.03       -1.37      1.57 o 
  -6   3   2       51.83       32.91      3.01 o 
  -5   3   2       22.07       24.66      2.04 o 
  -4   3   2     1035.24     1112.73     25.27 o 
  -3   3   2      762.61      711.40     16.55 o 
  -2   3   2      133.50      140.74      6.44 o 
  -1   3   2     1440.16     1558.75     34.81 o 
   0   3   2     3898.96     4074.44     97.85 o 
   1   3   2     2599.32     2866.97     69.13 o 
   2   3   2       76.06       80.02      3.01 o 
   3   3   2        5.12        7.67      1.52 o 
   4   3   2     1604.44     1785.94     39.90 o 
   5   3   2      121.44      114.23      3.99 o 
   6   3   2     7518.61     8822.52    192.59 o 
   7   3   2      554.05      668.93     16.09 o 
   9   3   2      254.43      221.72      7.01 o 
  10   3   2      387.19      408.07     11.07 o 
  11   3   2      196.55      168.98     10.88 o 
  13   3   2     1484.74     1489.35     38.47 o 
  14   3   2       19.23        5.32      3.54 o 
  15   3   2       60.16       50.07      6.19 o 
  16   3   2        5.01        0.58      4.63 o 
  17   3   2        7.11        9.03      6.25 o 
  18   3   2     1220.36     1615.21     55.83 o 
  19   3   2      268.97      273.18     16.93 o 
  20   3   2      500.58      561.38     30.84 o 
  21   3   2       18.86       17.25     11.20 o 
 -21   4   2        1.73       27.96     11.60 o 
 -20   4   2      113.31      120.30     28.84 o 
 -19   4   2      142.44      144.26     11.79 o 
 -18   4   2       60.42       69.06      9.02 o 
 -17   4   2       11.99        8.77      6.52 o 
 -16   4   2        0.15       -4.48      4.94 o 
 -15   4   2      192.64      165.34      9.60 o 
 -14   4   2     2103.25     2341.36     73.85 o 
 -13   4   2      545.78      555.99     19.02 o 
 -12   4   2       20.41       11.34      3.66 o 
 -11   4   2       21.13       14.73      3.38 o 
 -10   4   2     1583.04     1713.99     43.43 o 
  -9   4   2      493.08      523.49     13.41 o 
  -8   4   2      133.50      127.66      5.49 o 
  -7   4   2     1158.43     1291.99     29.79 o 
  -6   4   2     2816.20     3014.48     66.86 o 
  -5   4   2       12.00       14.40      1.99 o 
  -4   4   2      135.94      139.10      5.82 o 
  -3   4   2       39.88       39.52      2.65 o 
  -2   4   2     3287.20     3698.71     81.48 o 
   0   4   2     3032.63     3182.15     70.26 o 
   1   4   2     6026.12     6914.13    151.20 o 
   2   4   2       10.64        7.99      1.58 o 
   3   4   2     1241.95     1370.97     34.24 o 
   4   4   2     1723.50     1863.79     48.95 o 
   5   4   2      167.41      165.41      9.19 o 
   6   4   2     2139.41     2325.88     52.00 o 
   7   4   2       20.06       11.25      2.14 o 
   8   4   2       21.80       15.42      2.41 o 
   9   4   2      171.54      188.51      6.49 o 
  10   4   2      459.34      508.32     14.91 o 
  11   4   2       53.12       42.29      3.56 o 
  12   4   2      364.40      310.30     12.45 o 
  13   4   2      211.50      194.33      9.56 o 
  14   4   2      245.67      244.00     11.20 o 
  15   4   2       91.55       90.34     10.67 o 
  16   4   2        0.38       -5.31      5.35 o 
  17   4   2       70.45       54.35      6.89 o 
  18   4   2       55.51       47.48      8.39 o 
  19   4   2      193.44      228.81     14.87 o 
  20   4   2       57.90       37.52     12.17 o 
  21   4   2        4.67        2.41     15.48 o 
 -20   5   2       71.36       95.38     16.90 o 
 -19   5   2        0.79        1.58      7.75 o 
 -18   5   2      147.38      151.16     22.77 o 
 -17   5   2      113.42       87.63     11.21 o 
 -16   5   2        2.37       -2.94      5.47 o 
 -15   5   2        0.00       -0.10      5.03 o 
 -14   5   2       23.74       24.45      5.75 o 
 -13   5   2       89.66       96.84      7.40 o 
 -12   5   2        7.37       -0.57      5.88 o 
 -11   5   2      117.98      100.69     15.39 o 
 -10   5   2      352.62      346.84     13.37 o 
  -9   5   2      452.45      425.43     16.61 o 
  -8   5   2     1225.21     1336.13     34.28 o 
  -7   5   2       56.50       54.63      5.40 o 
  -6   5   2      102.02       68.12      6.25 o 
  -5   5   2     1036.99      954.11     24.91 o 
  -4   5   2     2771.42     3027.05     67.21 o 
  -3   5   2       12.48        3.73      2.00 o 
  -2   5   2      111.50      111.70      4.30 o 
  -1   5   2     4989.22     5773.34    126.77 o 
   0   5   2      229.00      204.62      7.80 o 
   1   5   2      103.46      117.12      4.42 o 
   2   5   2      242.15      244.17      6.98 o 
   3   5   2        1.80       -1.57      3.22 o 
   4   5   2       98.44       78.14      4.37 o 
   5   5   2      448.98      448.61     13.00 o 
   6   5   2     1083.41     1098.35     28.45 o 
   7   5   2      181.57      194.04      8.58 o 
   8   5   2       54.33       44.17      4.05 o 
   9   5   2       55.41       53.69      4.58 o 
  10   5   2      189.86      172.82      7.62 o 
  11   5   2        2.97        3.52      3.43 o 
  12   5   2      189.98      211.80     10.14 o 
  13   5   2        1.99        3.95      4.49 o 
  14   5   2      184.18      185.64     10.03 o 
  15   5   2       32.21       27.84      6.00 o 
  16   5   2      104.64       85.86      8.87 o 
  17   5   2       15.63        4.65      6.17 o 
  18   5   2        4.78        3.50      8.73 o 
  19   5   2      220.06      247.81     19.66 o 
  20   5   2      662.87      892.17     72.69 o 
 -20   6   2       12.69       15.18     17.02 o 
 -19   6   2      408.01      460.92     23.29 o 
 -18   6   2      241.65      265.88     18.92 o 
 -17   6   2      178.53      184.22     11.73 o 
 -16   6   2        3.08        4.01      6.22 o 
 -15   6   2      236.25      216.43     11.73 o 
 -14   6   2      291.59      327.66     14.45 o 
 -13   6   2      139.46       99.62      7.90 o 
 -12   6   2     1241.84     1421.45     42.36 o 
 -11   6   2       67.32       50.54      7.98 o 
 -10   6   2      121.24       98.39      6.97 o 
  -9   6   2       80.11       58.74      5.87 o 
  -8   6   2       69.13       56.42      4.76 o 
  -7   6   2      243.09      220.52      8.48 o 
  -6   6   2       35.71       20.38      3.73 o 
  -5   6   2      767.58      781.02     21.26 o 
  -4   6   2      225.54      235.71      9.37 o 
  -3   6   2      747.21      807.04     19.56 o 
  -2   6   2     1065.02     1152.41     26.97 o 
  -1   6   2      433.27      453.46     11.91 o 
   0   6   2      292.11      282.33      8.21 o 
   1   6   2       75.36       85.49      4.61 o 
   2   6   2      148.66      143.33      7.28 o 
   3   6   2        1.15       -0.48      2.78 o 
   4   6   2     1052.53     1079.26     30.47 o 
   5   6   2     1376.23     1401.34     35.91 o 
   6   6   2      146.15      132.71      6.32 o 
   7   6   2       27.26       12.06      3.52 o 
   8   6   2      139.44      145.58     10.45 o 
   9   6   2      407.53      432.43     13.66 o 
  10   6   2      468.59      511.30     15.64 o 
  11   6   2       56.98       49.65      5.91 o 
  12   6   2      159.22      144.64      8.74 o 
  13   6   2        7.07       10.12      5.29 o 
  14   6   2      437.58      464.05     17.91 o 
  15   6   2        1.31        1.92      5.68 o 
  16   6   2        4.23        7.26      6.27 o 
  17   6   2       37.27       40.76      7.52 o 
  18   6   2        4.34        5.98      8.52 o 
  19   6   2       72.24       62.72     13.56 o 
 -19   7   2       93.04      117.94     22.99 o 
 -18   7   2       38.67       35.53      9.80 o 
 -17   7   2       65.48       60.92      8.72 o 
 -16   7   2        0.76        4.26      6.98 o 
 -15   7   2       18.78       20.06      6.64 o 
 -14   7   2       30.54       22.39      6.45 o 
 -13   7   2       28.28       39.64      7.10 o 
 -12   7   2        1.27       -5.20      5.20 o 
 -11   7   2       27.51       28.10      5.67 o 
 -10   7   2      203.19      200.24     12.21 o 
  -9   7   2      160.39      148.36      9.69 o 
  -8   7   2        5.35        4.54      4.26 o 
  -7   7   2       58.54       44.94      5.91 o 
  -6   7   2      163.12      168.70      7.60 o 
  -5   7   2      453.14      404.80     13.21 o 
  -4   7   2       72.46       53.92      4.75 o 
  -3   7   2       16.36       12.27      3.49 o 
  -2   7   2        5.22        7.32      3.42 o 
  -1   7   2       41.61       41.18      3.48 o 
   0   7   2      207.35      152.30      6.91 o 
   1   7   2      597.35      680.03     19.08 o 
   2   7   2     1151.35     1264.63     32.91 o 
   3   7   2      420.19      385.26     12.23 o 
   4   7   2     1161.19     1216.17     31.87 o 
   5   7   2      275.86      287.11     10.48 o 
   6   7   2       67.83       59.79      5.53 o 
   7   7   2      589.82      560.02     16.62 o 
   8   7   2       14.70       -0.18      3.68 o 
   9   7   2      518.34      475.83     14.95 o 
  10   7   2       99.69       96.77     11.12 o 
  11   7   2      373.34      334.17     14.21 o 
  12   7   2       98.34      121.33     17.69 o 
  13   7   2      191.53      174.66     10.40 o 
  14   7   2       55.71       49.58      7.25 o 
  15   7   2       44.45       34.17      7.29 o 
  16   7   2        1.93        1.46      6.70 o 
  17   7   2       55.89       65.67     10.38 o 
  18   7   2        2.00       -9.27      9.27 o 
 -17   8   2       55.68       53.03      8.98 o 
 -16   8   2      128.95      141.32     11.03 o 
 -15   8   2       18.09        6.89      7.29 o 
 -14   8   2       13.38        4.90      6.27 o 
 -13   8   2      359.23      404.66     23.58 o 
 -12   8   2      169.68      173.41     19.04 o 
 -11   8   2       65.74       48.27      6.82 o 
 -10   8   2       87.56       61.68      7.01 o 
  -9   8   2        1.83        4.70      5.02 o 
  -8   8   2       76.19       59.95      6.45 o 
  -7   8   2      308.96      303.62     13.63 o 
  -6   8   2      512.08      492.98     15.38 o 
  -5   8   2      110.81       80.39      7.04 o 
  -4   8   2      763.73      764.37     21.61 o 
  -3   8   2       29.66       36.45      6.03 o 
  -2   8   2        3.38        4.44      4.29 o 
  -1   8   2       13.98        3.47      4.39 o 
   0   8   2      639.36      662.04     21.81 o 
   1   8   2       61.59       67.42      6.47 o 
   2   8   2       35.33       22.37      4.05 o 
   3   8   2      212.13      202.43      8.61 o 
   4   8   2     1283.08     1332.97     35.03 o 
   5   8   2     1395.50     1413.31     37.05 o 
   6   8   2        0.80       -3.76      3.76 o 
   7   8   2      916.84      948.52     26.27 o 
   8   8   2        0.09       -2.57      3.94 o 
   9   8   2      411.17      391.47     15.49 o 
  10   8   2       27.59       14.93      5.54 o 
  11   8   2       96.16      105.08      8.54 o 
  12   8   2        3.77       -0.68      5.72 o 
  13   8   2        5.35       -5.86      5.86 o 
  14   8   2        6.17        0.79      6.68 o 
  15   8   2        2.87       -2.98      9.51 o 
  16   8   2        1.16        6.17      8.92 o 
  17   8   2       61.92       71.89     11.56 o 
 -16   9   2      360.07      457.40     23.63 o 
 -15   9   2       10.72        7.23      7.98 o 
 -14   9   2        0.02       -7.11      7.11 o 
 -13   9   2        0.11       -0.58      6.67 o 
 -12   9   2      410.27      489.61     33.16 o 
 -11   9   2      252.15      265.10     14.54 o 
 -10   9   2      169.17      190.21     11.02 o 
  -9   9   2      239.22      272.15     14.04 o 
  -8   9   2      817.76      940.78     30.45 o 
  -7   9   2      129.56      116.07     11.40 o 
  -6   9   2      204.05      185.61     19.64 o 
  -5   9   2       36.53       33.10      6.98 o 
  -4   9   2       38.85       18.70      5.37 o 
  -3   9   2      375.16      408.19     16.31 o 
  -2   9   2       27.93       26.45      5.64 o 
  -1   9   2      192.63      174.24      9.70 o 
   0   9   2      481.95      449.87     17.00 o 
   1   9   2      165.03      156.60     13.69 o 
   2   9   2        0.74        1.65      4.93 o 
   3   9   2       45.65       29.48      5.76 o 
   4   9   2      106.75      108.43      7.84 o 
   5   9   2        2.37       -4.06      4.99 o 
   6   9   2       51.06       32.31      5.14 o 
   7   9   2       77.49       70.94      6.06 o 
   8   9   2        3.67       -1.78      6.29 o 
   9   9   2      273.19      283.90     20.23 o 
  10   9   2       16.16        9.42      5.86 o 
  11   9   2       78.21       85.91      8.38 o 
  12   9   2       71.11       69.90      8.84 o 
  13   9   2      485.45      590.29     22.68 o 
  14   9   2       12.40        5.93      8.92 o 
  15   9   2        7.97       28.11     18.21 o 
 -14  10   2        0.31       -9.91      9.91 o 
 -13  10   2      160.02      173.02     14.78 o 
 -12  10   2        0.01       -7.52      7.52 o 
 -11  10   2       62.30       71.44     10.56 o 
 -10  10   2       83.42       81.93     19.55 o 
  -9  10   2       23.83       17.83      7.94 o 
  -8  10   2      169.33      161.44     14.90 o 
  -7  10   2       54.12       34.76      7.73 o 
  -6  10   2       15.43       17.29      7.21 o 
  -5  10   2       88.86       95.70      9.21 o 
  -4  10   2        0.44       -3.59      5.60 o 
  -3  10   2       23.21       15.15      5.79 o 
  -2  10   2       18.66       15.37      5.74 o 
  -1  10   2      118.57       80.37      7.88 o 
   0  10   2      389.43      418.04     20.48 o 
   1  10   2      265.32      222.80     12.57 o 
   2  10   2      177.63      175.62     11.66 o 
   3  10   2      206.81      195.85     15.59 o 
   4  10   2       57.59       50.27      7.08 o 
   5  10   2      414.71      486.26     18.51 o 
   6  10   2       16.40       12.99      6.09 o 
   7  10   2      202.92      187.28     12.87 o 
   8  10   2      130.95      131.18     11.63 o 
   9  10   2       61.70       59.33      9.34 o 
  10  10   2      113.88      124.01     12.07 o 
  11  10   2       39.03       57.32      8.34 o 
  12  10   2       24.03       29.04      9.59 o 
  13  10   2       87.63       94.56     12.27 o 
 -11  11   2       35.45       21.98     18.19 o 
 -10  11   2      149.13      143.46     17.77 o 
  -9  11   2       44.93       54.45     10.33 o 
  -8  11   2       11.72        6.33      8.82 o 
  -7  11   2       12.54       10.15      8.19 o 
  -6  11   2        7.23        5.53      7.74 o 
  -5  11   2       63.86       64.11      9.51 o 
  -4  11   2      134.98      142.04     20.37 o 
  -3  11   2      379.15      432.37     19.53 o 
  -2  11   2       32.36       30.81      7.13 o 
  -1  11   2      140.12      146.44     10.39 o 
   0  11   2      149.16      147.27     10.47 o 
   1  11   2        2.99       -0.64      6.47 o 
   2  11   2       94.13       79.54      8.55 o 
   3  11   2        1.88       -3.10      6.30 o 
   4  11   2      116.15      110.59     16.10 o 
   5  11   2       18.08       14.38      7.14 o 
   6  11   2       29.87       39.47      9.12 o 
   7  11   2       69.83       69.27     11.12 o 
   8  11   2      127.97      130.02     12.33 o 
   9  11   2       52.51       49.63      9.97 o 
  10  11   2        3.19       17.88     12.72 o 
  -8  12   2       10.01       14.21     16.42 o 
  -7  12   2        0.13       13.73     11.43 o 
  -6  12   2        0.07       15.28      9.50 o 
  -5  12   2        6.92       14.71      9.09 o 
  -4  12   2       16.90       25.55      9.53 o 
  -3  12   2      152.58      175.78     14.10 o 
  -2  12   2      113.94      109.54     12.39 o 
  -1  12   2        2.77       -2.06      7.32 o 
   0  12   2      297.70      265.73     14.39 o 
   1  12   2        9.07       15.92      7.29 o 
   2  12   2       62.79       58.62      8.88 o 
   3  12   2       38.37       39.27     11.32 o 
   4  12   2        1.38        6.54      7.96 o 
   5  12   2        2.06       -6.07      8.77 o 
   6  12   2        4.31       -3.23      9.45 o 
   7  12   2       13.87       21.18     16.62 o 
 -21   0   3       20.17        6.84     10.54 o 
 -19   0   3       55.36       45.98     14.36 o 
 -17   0   3      962.36     1033.34    108.56 o 
 -15   0   3     1651.89     1810.90     88.99 o 
 -13   0   3     2919.98     3247.73    141.11 o 
 -11   0   3       29.48       28.47      4.12 o 
  -9   0   3      898.65      743.72     30.38 o 
  -7   0   3      813.85      600.35     20.17 o 
  -5   0   3        3.96        3.27      2.20 o 
  -3   0   3     5883.59     6035.95    186.10 o 
  -1   0   3      189.63      167.63      7.16 o 
   1   0   3      382.68      375.98     12.28 o 
   3   0   3     6523.58     7046.53    217.12 o 
   7   0   3     1097.86     1215.79     39.21 o 
   9   0   3        5.34        2.42      2.62 o 
  11   0   3     4302.51     4768.88    149.06 o 
  13   0   3      922.50      933.89     32.13 o 
  15   0   3      120.26       93.93      7.44 o 
  17   0   3       15.27       -0.05      6.86 o 
  19   0   3      922.98     1167.93     51.55 o 
  21   0   3      206.58      254.72     40.98 o 
 -22   1   3       51.53       47.29     13.25 o 
 -21   1   3       67.14       79.98     13.67 o 
 -20   1   3       31.69       21.74      7.23 o 
 -19   1   3      194.93      212.61     11.94 o 
 -18   1   3       36.00       36.80      6.38 o 
 -17   1   3       55.26       51.27      6.45 o 
 -16   1   3       10.91       13.25      5.03 o 
 -15   1   3       73.15       47.98      5.90 o 
 -14   1   3       68.61       52.19      5.60 o 
 -13   1   3       96.99       79.40      5.69 o 
 -12   1   3      384.77      355.07     12.85 o 
 -11   1   3      295.25      281.61      9.51 o 
 -10   1   3     1984.78     2132.05     47.86 o 
  -9   1   3      173.77      139.30      7.98 o 
  -8   1   3      187.34      168.06      8.95 o 
  -7   1   3     1611.51     1772.78     43.67 o 
  -6   1   3      179.94      180.30      5.94 o 
  -5   1   3     2020.80     2197.27     53.40 o 
  -4   1   3     2155.42     2421.47     58.64 o 
  -3   1   3    20468.46    21800.52    473.23 o 
  -2   1   3    17716.72    18880.69    409.98 o 
  -1   1   3      478.91      469.30     10.86 o 
   0   1   3     2429.87     2656.52     58.16 o 
   1   1   3       27.06       37.03      2.18 o 
   2   1   3      137.09      123.78      3.58 o 
   3   1   3     2202.46     2325.06     51.14 o 
   5   1   3     2469.89     2599.88     57.39 o 
   6   1   3     6288.69     7139.98    155.90 o 
   7   1   3     1783.62     1860.10     41.68 o 
   8   1   3      503.46      486.77     12.16 o 
   9   1   3      180.03      173.79      5.68 o 
  10   1   3       98.88       78.67      3.89 o 
  11   1   3     1873.27     1720.85     39.42 o 
  12   1   3      961.75     1000.11     24.02 o 
  13   1   3      805.86      758.59     20.82 o 
  15   1   3       44.60       30.76      4.83 o 
  16   1   3      237.43      239.36     11.11 o 
  17   1   3      144.72      118.18      8.25 o 
  18   1   3        1.86        2.67      6.27 o 
  19   1   3        5.28       -2.16      6.06 o 
  20   1   3      353.12      389.00     16.80 o 
  21   1   3       53.94       61.38     13.09 o 
  22   1   3       71.11       59.89     12.43 o 
 -22   2   3        8.26       10.98      9.86 o 
 -21   2   3       10.19       -0.12      7.88 o 
 -20   2   3       16.73       12.32      7.97 o 
 -19   2   3      137.17      135.81     14.59 o 
 -18   2   3      128.79      146.83      9.56 o 
 -17   2   3        2.02        5.06      5.25 o 
 -16   2   3      832.83      902.44     57.92 o 
 -15   2   3      355.91      334.44     35.52 o 
 -14   2   3      167.41      149.64      7.28 o 
 -13   2   3        0.07       -3.27      3.27 o 
 -12   2   3      509.11      496.84     14.71 o 
 -11   2   3      436.51      430.11     13.00 o 
 -10   2   3        3.53       -2.57      2.57 o 
  -9   2   3      496.72      445.67     12.81 o 
  -8   2   3     3613.98     4203.73    101.74 o 
  -7   2   3      767.72      808.93     21.01 o 
  -6   2   3      636.09      694.36     18.09 o 
  -5   2   3      459.63      418.55     11.40 o 
  -4   2   3      108.27      104.74      3.58 o 
  -3   2   3      547.45      564.40     13.20 o 
  -2   2   3     3858.92     4130.97     90.37 o 
  -1   2   3     2178.23     2386.61     64.44 o 
   0   2   3      128.27      126.02      3.92 o 
   1   2   3     3189.10     3405.37     74.64 o 
   2   2   3     1031.98     1017.03     22.94 o 
   3   2   3    12128.96    13355.14    290.35 o 
   4   2   3        4.50        5.49      1.76 o 
   5   2   3      319.26      314.74      8.09 o 
   6   2   3      484.35      462.99     12.58 o 
   7   2   3     1182.19     1338.84     33.29 o 
   8   2   3      366.70      351.64      9.32 o 
   9   2   3      607.42      627.35     15.48 o 
  10   2   3        2.01        2.14      2.68 o 
  11   2   3        0.01       -0.40      2.45 o 
  12   2   3        3.43        2.77      2.69 o 
  13   2   3        6.44        2.17      2.88 o 
  14   2   3       20.12       16.08      3.76 o 
  15   2   3      479.31      458.02     14.47 o 
  16   2   3      308.07      337.30     15.02 o 
  17   2   3      180.74      161.03      9.30 o 
  18   2   3      145.12      143.05     12.99 o 
  19   2   3        0.18       -4.35      6.44 o 
  20   2   3        0.08       -7.61      7.61 o 
  21   2   3       92.13       91.41     14.49 o 
 -22   3   3       75.71       71.84     20.41 o 
 -21   3   3        0.74       -5.90      8.80 o 
 -20   3   3       73.44       75.32     10.17 o 
 -19   3   3        4.79        7.72      7.77 o 
 -18   3   3        0.73       -2.60      7.08 o 
 -17   3   3       28.39       17.18      6.28 o 
 -16   3   3      403.14      396.63     18.34 o 
 -15   3   3       15.77       17.04      4.18 o 
 -14   3   3      642.86      616.42     23.16 o 
 -13   3   3      153.26      135.83      6.81 o 
 -12   3   3      186.33      137.24     13.15 o 
 -11   3   3       55.46       40.86      4.15 o 
 -10   3   3      212.33      226.59      8.32 o 
  -9   3   3      288.16      307.53      9.80 o 
  -8   3   3      532.37      579.31     15.99 o 
  -7   3   3      877.60      824.66     21.57 o 
  -6   3   3      247.94      285.01      7.73 o 
  -5   3   3        9.82        9.82      1.86 o 
  -4   3   3     1235.67     1380.43     31.12 o 
  -3   3   3      190.24      193.25      6.04 o 
  -2   3   3        0.31       -0.48      1.51 o 
  -1   3   3     2242.18     2318.87     51.33 o 
   0   3   3      609.67      601.57     14.18 o 
   1   3   3      123.77      136.99      5.28 o 
   2   3   3        0.22        0.43      1.66 o 
   3   3   3      165.95      165.62     12.30 o 
   4   3   3       30.17       15.83      3.83 o 
   5   3   3       67.48       59.00      2.90 o 
   6   3   3     4224.27     4906.96    107.75 o 
   7   3   3     2822.64     3246.62     72.04 o 
   8   3   3        0.00        0.63      2.08 o 
   9   3   3      739.25      769.46     18.69 o 
  10   3   3        0.11       -1.20      2.33 o 
  11   3   3      113.43      115.01      5.14 o 
  12   3   3       12.09        8.36      3.01 o 
  13   3   3       64.56       44.06      3.93 o 
  14   3   3       84.94       63.74      6.61 o 
  15   3   3       19.51       10.66      4.70 o 
  16   3   3      282.29      347.54     14.21 o 
  17   3   3       10.54       11.95      7.18 o 
  18   3   3      297.89      342.22     17.25 o 
  19   3   3      231.80      240.60     31.92 o 
  20   3   3       73.19       55.59     18.26 o 
  21   3   3        2.41       -4.67     11.42 o 
 -21   4   3      396.15      457.78     28.74 o 
 -20   4   3       32.00       37.47     11.46 o 
 -19   4   3      159.51      168.62     13.32 o 
 -18   4   3       77.64       61.51     10.75 o 
 -17   4   3        0.36        4.05      6.51 o 
 -16   4   3        1.30       -0.72      6.11 o 
 -15   4   3       59.45       42.42      6.18 o 
 -14   4   3       13.62       27.42      5.21 o 
 -13   4   3       16.48       20.54      4.99 o 
 -12   4   3      303.82      345.98     11.71 o 
 -11   4   3      449.72      500.72     15.02 o 
 -10   4   3      571.48      571.86     16.44 o 
  -9   4   3      593.04      574.69     16.31 o 
  -8   4   3       13.32       12.62      2.24 o 
  -7   4   3      454.07      434.35     11.30 o 
  -6   4   3      225.00      248.48      7.20 o 
  -5   4   3      544.45      626.05     15.22 o 
  -4   4   3       83.86       60.45      4.35 o 
  -3   4   3      699.38      664.08     15.88 o 
  -2   4   3       51.98       33.95      2.45 o 
  -1   4   3     1025.17     1238.35     30.86 o 
   0   4   3      385.20      438.39     10.94 o 
   1   4   3     3735.82     4345.21     95.51 o 
   2   4   3      660.37      651.22     15.53 o 
   3   4   3       22.04       20.70      2.07 o 
   4   4   3      623.35      584.79     14.20 o 
   5   4   3      121.36       91.93      3.79 o 
   6   4   3      720.41      766.84     18.35 o 
   7   4   3       87.25      103.89      4.34 o 
   8   4   3      807.97      758.37     18.47 o 
   9   4   3      126.47      123.44      6.46 o 
  10   4   3      147.66      135.96      9.35 o 
  11   4   3      125.43      102.65      5.69 o 
  12   4   3       25.43       10.42      3.57 o 
  13   4   3      241.06      238.93     10.81 o 
  14   4   3      119.22      115.65      7.70 o 
  15   4   3       82.71       78.63      6.98 o 
  16   4   3      114.90      101.27      7.95 o 
  17   4   3      120.93      112.47      8.70 o 
  18   4   3       74.65       55.38     16.55 o 
  19   4   3       14.95       21.97     13.89 o 
  20   4   3       66.65       83.80     21.38 o 
  21   4   3        2.02        4.26     17.19 o 
 -20   5   3      508.32      594.44     27.32 o 
 -19   5   3        7.50       -0.64      8.04 o 
 -18   5   3      210.64      237.44     26.17 o 
 -17   5   3       81.05       92.86     10.02 o 
 -16   5   3      110.45       93.50      8.35 o 
 -15   5   3       32.09       20.50      6.04 o 
 -14   5   3       69.24       52.87      6.44 o 
 -13   5   3      214.08      171.63      9.56 o 
 -12   5   3      421.55      379.18     14.65 o 
 -11   5   3      830.65      826.30     26.12 o 
 -10   5   3       19.77        6.98      4.33 o 
  -9   5   3      417.80      363.16     13.57 o 
  -8   5   3     2704.38     3009.87     67.33 o 
  -7   5   3      114.16      101.07      4.52 o 
  -6   5   3      214.82      179.21      6.10 o 
  -5   5   3      531.38      534.77     13.52 o 
  -4   5   3       50.20       36.86      2.97 o 
  -3   5   3      224.25      220.47      6.75 o 
  -2   5   3      582.17      663.50     16.11 o 
  -1   5   3     2303.54     2646.44     59.01 o 
   0   5   3      971.75     1063.28     24.70 o 
   1   5   3     2069.86     2307.74     51.62 o 
   2   5   3      150.59      126.50      5.65 o 
   3   5   3     1383.78     1541.50     38.64 o 
   4   5   3      300.40      215.77      8.17 o 
   5   5   3        0.27       -2.65      2.65 o 
   6   5   3      208.53      208.42      7.78 o 
   7   5   3      525.95      531.67     15.30 o 
   8   5   3      106.16      106.60      5.76 o 
   9   5   3      982.59     1002.20     26.73 o 
  10   5   3      131.70       83.79      5.40 o 
  11   5   3      645.20      797.50     22.19 o 
  12   5   3      294.31      211.81     10.23 o 
  13   5   3      706.74      735.24     24.01 o 
  14   5   3      295.96      269.36     18.55 o 
  15   5   3       97.78       85.19      7.59 o 
  16   5   3        8.12        7.34      5.76 o 
  17   5   3       46.42       39.87      8.32 o 
  18   5   3      109.66      139.24     21.71 o 
  19   5   3      190.69      219.92     18.98 o 
  20   5   3      144.85      170.05     25.43 o 
 -20   6   3       21.23       17.19     19.13 o 
 -19   6   3       16.70       17.20      9.59 o 
 -18   6   3      118.86      136.10     12.93 o 
 -17   6   3       37.22       36.71      7.10 o 
 -16   6   3        2.18       -6.00      6.00 o 
 -15   6   3       31.35       35.14      6.49 o 
 -14   6   3       12.70        9.69      5.66 o 
 -13   6   3        0.14        6.18      5.00 o 
 -12   6   3       72.42       74.95      7.66 o 
 -11   6   3       84.19       51.65      6.06 o 
 -10   6   3       32.89       20.70      4.80 o 
  -9   6   3      334.24      308.15     12.63 o 
  -8   6   3        8.04        2.56      4.03 o 
  -7   6   3        3.30        0.53      3.35 o 
  -6   6   3       69.90       57.34      4.67 o 
  -5   6   3     1781.21     1884.10     47.32 o 
  -4   6   3     1247.36     1293.59     30.17 o 
  -3   6   3      442.94      469.26     12.37 o 
  -2   6   3       90.43       78.29      4.11 o 
  -1   6   3       38.47       28.66      4.14 o 
   0   6   3      440.04      433.79     16.35 o 
   1   6   3       60.94       45.37      3.44 o 
   2   6   3      262.62      273.86     10.82 o 
   3   6   3      128.00      104.79      7.08 o 
   4   6   3       50.07       27.89      3.80 o 
   5   6   3      436.08      419.50     12.89 o 
   6   6   3        2.73        1.83      3.26 o 
   7   6   3       71.41       53.22      4.99 o 
   8   6   3      343.51      358.02     11.86 o 
   9   6   3      468.92      459.30     14.31 o 
  10   6   3       10.62        4.06      3.81 o 
  11   6   3      148.97      120.27      7.78 o 
  12   6   3       17.48        3.39      4.69 o 
  13   6   3      175.89      171.20      9.73 o 
  14   6   3       79.12       57.64     10.03 o 
  15   6   3       24.26       22.27      6.08 o 
  16   6   3        4.29       17.10      7.75 o 
  17   6   3       48.99       40.71      8.94 o 
  18   6   3        7.23        8.67      8.85 o 
  19   6   3       76.44       91.17     15.22 o 
 -19   7   3      216.34      220.47     28.51 o 
 -18   7   3      139.56      150.39     13.39 o 
 -17   7   3      100.63      108.71     10.02 o 
 -16   7   3       20.10       34.77      7.37 o 
 -15   7   3        0.07        0.49      6.18 o 
 -14   7   3      258.18      292.83     14.03 o 
 -13   7   3      116.51      116.94      8.98 o 
 -12   7   3      178.21      184.96     10.73 o 
 -11   7   3       44.02       41.76      7.01 o 
 -10   7   3      108.67       87.41      7.34 o 
  -9   7   3      112.64      109.39      7.68 o 
  -8   7   3     2778.26     3033.63     84.62 o 
  -7   7   3     2241.94     2446.93     61.34 o 
  -6   7   3     5040.84     5420.31    131.63 o 
  -5   7   3      391.01      342.50     12.58 o 
  -4   7   3       11.55       11.68      3.76 o 
  -3   7   3        0.86        2.37      3.36 o 
  -2   7   3      283.07      244.20      9.08 o 
  -1   7   3      530.67      556.26     14.52 o 
   0   7   3        5.95       -0.84      3.29 o 
   1   7   3        6.54        1.39      3.33 o 
   2   7   3      775.73      784.20     21.68 o 
   3   7   3      249.78      257.20      9.46 o 
   4   7   3      528.03      523.73     15.58 o 
   5   7   3       22.73       14.87      3.90 o 
   6   7   3     1268.14     1313.99     34.41 o 
   7   7   3       15.69       12.84      3.78 o 
   8   7   3     1511.74     1545.40     40.09 o 
   9   7   3        0.06        0.57      3.74 o 
  10   7   3       24.47        8.78      5.23 o 
  11   7   3       30.77       18.79      5.46 o 
  12   7   3        0.07       -5.07      5.07 o 
  13   7   3        0.49        1.47      5.42 o 
  14   7   3      281.52      307.62     17.06 o 
  15   7   3        1.46        7.38      7.30 o 
  16   7   3       58.85       67.84     10.07 o 
  17   7   3      121.63      127.37     15.61 o 
 -17   8   3       24.60       25.56      8.33 o 
 -16   8   3        3.17        4.75      7.65 o 
 -15   8   3        1.36        8.53      7.20 o 
 -14   8   3       67.81       75.29      9.95 o 
 -13   8   3        0.50       -5.95      5.95 o 
 -12   8   3       93.44       95.80      9.38 o 
 -11   8   3      160.54      147.12     12.66 o 
 -10   8   3       94.69      101.67      9.19 o 
  -9   8   3       26.65       19.10      5.37 o 
  -8   8   3      185.34      191.11     10.22 o 
  -7   8   3       60.72       30.85      7.28 o 
  -6   8   3     1113.90     1137.32     30.58 o 
  -5   8   3     2138.06     2325.72     58.67 o 
  -4   8   3      551.06      522.79     15.90 o 
  -3   8   3      131.13      110.12      7.37 o 
  -2   8   3        4.11       -1.72      4.57 o 
  -1   8   3      294.73      297.04     24.18 o 
   0   8   3       52.14       50.17      6.71 o 
   1   8   3       75.99       72.83      6.29 o 
   2   8   3      147.36      139.71      7.10 o 
   3   8   3       76.13       66.55      5.43 o 
   4   8   3       43.18       33.68      4.47 o 
   5   8   3      124.07       98.25      6.22 o 
   6   8   3      214.00      163.64      8.23 o 
   7   8   3        8.33        4.01      4.00 o 
   8   8   3        4.78       -2.22      3.97 o 
   9   8   3       70.64       73.37      6.79 o 
  10   8   3      177.51      168.73     10.28 o 
  11   8   3        2.53       -4.38      5.18 o 
  12   8   3       13.67       11.39      6.15 o 
  13   8   3       42.99       32.85      8.49 o 
  14   8   3        8.30        5.02      7.44 o 
  15   8   3        1.88        6.90      8.48 o 
  16   8   3       30.73       35.89      9.66 o 
  17   8   3        0.15        5.59     11.35 o 
 -16   9   3        5.93       -4.85     15.09 o 
 -15   9   3       13.05       20.45      9.50 o 
 -14   9   3       10.79       19.25      7.57 o 
 -13   9   3      203.23      222.91     13.21 o 
 -12   9   3      381.53      441.77     19.61 o 
 -11   9   3       28.41       32.85      7.09 o 
 -10   9   3       53.27       43.83      7.04 o 
  -9   9   3        6.33        6.14      5.87 o 
  -8   9   3       30.97       27.52      6.01 o 
  -7   9   3        4.48       -4.91      4.94 o 
  -6   9   3       81.82       75.90     11.66 o 
  -5   9   3      294.27      279.55     14.30 o 
  -4   9   3      128.09      105.91      7.78 o 
  -3   9   3      713.86      725.85     23.99 o 
  -2   9   3      521.82      465.06     17.12 o 
  -1   9   3       27.82       16.96      5.38 o 
   0   9   3      342.63      297.51     17.28 o 
   1   9   3       47.75       35.10      5.80 o 
   2   9   3       21.26       20.96      5.21 o 
   3   9   3      318.23      303.53     13.20 o 
   4   9   3       40.04       30.04      5.82 o 
   5   9   3     1632.80     1816.76     52.75 o 
   6   9   3        1.14        3.85      4.36 o 
   7   9   3      290.09      271.30     11.03 o 
   8   9   3       20.02       23.44      5.75 o 
   9   9   3        1.11       -5.47      5.47 o 
  10   9   3       17.18       10.57      6.10 o 
  11   9   3        0.18        5.19      5.84 o 
  12   9   3      288.73      352.27     19.11 o 
  13   9   3       65.90       50.00      9.24 o 
  14   9   3      349.89      448.83     22.70 o 
  15   9   3        3.77       -1.19      9.45 o 
 -14  10   3        0.00       17.48     10.10 o 
 -13  10   3        0.53        3.59      8.30 o 
 -12  10   3      186.22      223.36     28.52 o 
 -11  10   3       43.45       30.26      9.15 o 
 -10  10   3       84.60       86.18     11.15 o 
  -9  10   3       77.01       76.19     10.15 o 
  -8  10   3       63.35       49.07      8.70 o 
  -7  10   3       40.94       35.29      9.67 o 
  -6  10   3       56.58       52.51      7.90 o 
  -5  10   3       10.35       14.18      6.74 o 
  -4  10   3      218.46      233.91     11.99 o 
  -3  10   3        1.53        0.48      6.85 o 
  -2  10   3        1.56       -0.72      5.36 o 
  -1  10   3      534.02      565.39     20.44 o 
   0  10   3      671.46      687.77     23.53 o 
   1  10   3      284.15      268.79     12.97 o 
   2  10   3        6.88        9.36      5.93 o 
   3  10   3       83.92       59.56      8.46 o 
   4  10   3       30.14       13.40      6.09 o 
   5  10   3       65.08       62.20      7.32 o 
   6  10   3        1.95       -3.62      6.00 o 
   7  10   3        5.04       -0.54      6.56 o 
   8  10   3       24.35       33.90      8.22 o 
   9  10   3       37.88       33.18      8.43 o 
  10  10   3        5.82       -3.27      7.84 o 
  11  10   3       61.06       65.47      9.83 o 
  12  10   3       25.23       29.91      9.67 o 
  13  10   3      267.17      344.60     30.39 o 
 -11  11   3        2.91        8.91     21.16 o 
 -10  11   3        6.83       10.54      9.27 o 
  -9  11   3       61.01       53.22      9.71 o 
  -8  11   3      306.88      379.50     20.22 o 
  -7  11   3        3.22        1.54      7.62 o 
  -6  11   3        2.23        8.59     11.98 o 
  -5  11   3       56.45       48.53      9.22 o 
  -4  11   3      124.82      142.49     12.22 o 
  -3  11   3        3.86        7.81      6.63 o 
  -2  11   3      119.70      130.99      9.73 o 
  -1  11   3      134.89      122.91      9.68 o 
   0  11   3        3.71       -0.72      6.24 o 
   1  11   3      150.12      112.76      9.29 o 
   2  11   3       13.95       20.68      6.77 o 
   3  11   3       70.32       87.12      8.76 o 
   4  11   3        1.21        3.46      6.48 o 
   5  11   3        6.58        4.04      6.74 o 
   6  11   3       45.73       25.91      9.15 o 
   7  11   3      127.75      122.82     11.89 o 
   8  11   3        6.80        7.41     11.29 o 
   9  11   3        0.16       13.42     11.74 o 
  10  11   3      476.49      632.19     36.13 o 
  -7  12   3        6.19       10.93     11.52 o 
  -6  12   3       61.80       79.20     11.25 o 
  -5  12   3        0.00        9.01      8.74 o 
  -4  12   3       79.81       93.04     11.43 o 
  -3  12   3       14.71        5.18      9.02 o 
  -2  12   3      265.29      314.38     15.90 o 
  -1  12   3       27.79       17.23      8.06 o 
   0  12   3       15.03        7.20      7.57 o 
   1  12   3      210.48      224.72     13.32 o 
   2  12   3       61.07       52.13      9.98 o 
   3  12   3        0.19       -3.13      7.43 o 
   4  12   3      175.32      182.11     12.56 o 
   5  12   3        0.12       -1.31      9.21 o 
   6  12   3        1.93        1.17     17.02 o 
 -22   0   4       35.49       44.24     11.90 o 
 -20   0   4      337.70      383.55     23.87 o 
 -18   0   4       16.89       14.82      8.35 o 
 -16   0   4       85.61       63.36      8.84 o 
 -14   0   4       44.17       40.41      7.40 o 
 -12   0   4      404.39      403.87     23.86 o 
 -10   0   4        0.39       -1.43      2.81 o 
  -8   0   4      985.29      964.12     31.87 o 
  -6   0   4     1001.49     1116.86     35.87 o 
  -4   0   4     4621.79     4667.81    144.41 o 
  -2   0   4     4900.35     5138.53    193.37 o 
   0   0   4    27744.62    28041.68    861.16 o 
   2   0   4      156.81      154.40      7.30 o 
   4   0   4     4099.95     4524.54    140.10 o 
   6   0   4     1704.98     1877.44     59.37 o 
   8   0   4     1151.70     1128.35     36.90 o 
  10   0   4     4216.47     4703.14    146.92 o 
  12   0   4      127.44      113.73      7.32 o 
  14   0   4      179.54      152.56     11.24 o 
  16   0   4      679.45      677.66     25.51 o 
  18   0   4      241.30      267.83     19.58 o 
  20   0   4      167.21      208.56     38.88 o 
 -22   1   4       12.42       13.34      9.21 o 
 -21   1   4       28.91       25.58      7.76 o 
 -20   1   4       47.80       40.35      7.44 o 
 -19   1   4       35.74       22.05      6.38 o 
 -18   1   4       77.23       64.39      7.53 o 
 -17   1   4        2.05       -0.37      5.05 o 
 -16   1   4      145.23      138.41      8.57 o 
 -15   1   4       20.79       17.61      4.80 o 
 -14   1   4       80.28       61.55      5.80 o 
 -13   1   4      694.48      712.50     22.77 o 
 -12   1   4        5.37        3.30      3.69 o 
 -11   1   4      774.87      774.37     20.94 o 
 -10   1   4     1379.66     1395.95     35.37 o 
  -9   1   4      102.12       74.10      4.14 o 
  -8   1   4      904.42     1032.63     26.38 o 
  -7   1   4     8470.88     9492.13    227.18 o 
  -5   1   4     4365.55     4888.62    107.08 o 
  -3   1   4     7413.48     8099.78    176.53 o 
  -2   1   4     2688.95     3101.25     68.01 o 
  -1   1   4     1353.70     1589.81     38.52 o 
   0   1   4    16226.19    17826.55    473.04 o 
   1   1   4     3721.49     4130.56     99.13 o 
   2   1   4      264.39      258.48      6.54 o 
   3   1   4       81.72       65.06      2.52 o 
   4   1   4     2081.23     2160.03     47.81 o 
   5   1   4     2503.29     2770.81     61.23 o 
   6   1   4      828.31      907.30     20.97 o 
   7   1   4     2997.83     3292.51     72.85 o 
   8   1   4       15.92       17.59      2.20 o 
   9   1   4      251.73      281.86      8.03 o 
  10   1   4       25.79       19.90      2.66 o 
  11   1   4       97.29       83.23      4.30 o 
  12   1   4       77.46       73.09      7.96 o 
  13   1   4     1532.98     1548.90     36.15 o 
  14   1   4      832.88      859.66     21.42 o 
  15   1   4        2.60       -0.62      3.63 o 
  16   1   4      224.41      209.04      9.20 o 
  17   1   4        0.10        3.51      4.96 o 
  18   1   4        0.03        4.21      5.47 o 
  19   1   4      394.08      451.16     17.86 o 
  20   1   4       17.52       15.89     14.21 o 
  21   1   4       41.20       85.61     19.94 o 
 -22   2   4       60.78       64.96     10.94 o 
 -21   2   4       13.22       25.62      8.84 o 
 -20   2   4       86.08       73.85     11.31 o 
 -19   2   4        8.30       11.00      6.99 o 
 -18   2   4        0.22       -2.44      5.37 o 
 -17   2   4        2.18       -4.84      4.84 o 
 -16   2   4      105.54       83.87     12.58 o 
 -15   2   4      539.54      551.54     19.12 o 
 -14   2   4      519.48      451.37     16.07 o 
 -13   2   4       21.83       13.12      4.31 o 
 -12   2   4     1564.23     1679.95     42.82 o 
 -11   2   4       11.76       11.34      3.35 o 
 -10   2   4       17.77        7.59      3.02 o 
  -9   2   4       80.19       68.54      6.55 o 
  -8   2   4      419.86      437.11     16.49 o 
  -7   2   4      142.17      180.16      6.45 o 
  -6   2   4      940.84     1029.89     26.13 o 
  -5   2   4      737.27      716.66     16.74 o 
  -4   2   4     7029.54     7079.07    169.57 o 
  -3   2   4     2292.95     2291.66     50.69 o 
  -2   2   4     3729.16     3879.27     93.20 o 
  -1   2   4     4199.13     4444.26     97.30 o 
   0   2   4     8267.70     9475.64    225.97 o 
   1   2   4     1598.90     1568.71     34.95 o 
   2   2   4     5595.29     5862.82    128.07 o 
   3   2   4       18.90       16.38      1.91 o 
   4   2   4      455.04      447.52     10.91 o 
   5   2   4     8642.75     9916.27    215.94 o 
   6   2   4       68.62       70.88      3.20 o 
   7   2   4      830.13      931.03     21.75 o 
   8   2   4      737.20      735.04     18.10 o 
   9   2   4      648.13      625.54     15.52 o 
  10   2   4      541.27      481.94     12.66 o 
  11   2   4      241.69      231.51      7.55 o 
  12   2   4       73.33       52.07      4.41 o 
  13   2   4        6.02        3.78      2.89 o 
  14   2   4      545.08      579.42     15.46 o 
  15   2   4      207.85      239.86     13.52 o 
  16   2   4        1.31       -1.94      4.03 o 
  17   2   4        1.58        1.57      4.51 o 
  18   2   4       63.02       56.99     10.09 o 
  19   2   4        0.00        7.25      9.22 o 
  20   2   4       20.76       22.86     17.49 o 
  21   2   4       29.18       46.29     19.48 o 
 -21   3   4       40.95       31.09     11.46 o 
 -20   3   4       24.75       25.84      8.19 o 
 -19   3   4       43.42       48.95      8.66 o 
 -18   3   4       14.28       15.53      8.28 o 
 -17   3   4       18.32        8.55      5.84 o 
 -16   3   4      155.92      165.83      9.45 o 
 -15   3   4      145.29       98.80      7.27 o 
 -14   3   4      302.50      256.88     10.00 o 
 -13   3   4       45.17       45.35      4.81 o 
 -12   3   4      237.10      186.28      8.68 o 
 -11   3   4        1.96        1.17      3.20 o 
 -10   3   4      197.11      214.85     10.86 o 
  -9   3   4      138.96      130.74      7.15 o 
  -8   3   4      964.80      990.48     25.70 o 
  -7   3   4      733.41      710.20     18.93 o 
  -6   3   4      708.09      704.37     16.77 o 
  -5   3   4      799.72      863.03     20.14 o 
  -4   3   4     1500.35     1768.26     39.63 o 
  -3   3   4      210.78      215.89      7.05 o 
  -2   3   4      213.21      166.06      5.02 o 
  -1   3   4    13035.07    14567.66    316.81 o 
   0   3   4     1143.91     1296.13     32.03 o 
   1   3   4    12162.72    14401.49    313.46 o 
   2   3   4        4.94        3.04      1.60 o 
   3   3   4       61.64       42.99      2.85 o 
   4   3   4      554.73      532.16     14.09 o 
   5   3   4     1341.87     1390.28     34.52 o 
   6   3   4     2996.88     3348.14     81.18 o 
   7   3   4     1581.06     1690.60     38.37 o 
   8   3   4      468.17      402.68     10.72 o 
   9   3   4        2.02       -2.14      2.35 o 
  10   3   4       29.33       23.83      3.58 o 
  11   3   4      203.53      216.19      7.51 o 
  12   3   4      162.60      168.06      7.35 o 
  13   3   4        5.64        3.82      3.48 o 
  14   3   4       53.63       47.00      4.89 o 
  15   3   4       26.52       29.77      6.60 o 
  16   3   4        0.81        6.84      6.35 o 
  17   3   4       31.28       16.97      7.72 o 
  18   3   4       10.87       11.16      8.72 o 
  19   3   4      229.32      261.95     19.54 o 
  20   3   4      110.81      107.32     19.77 o 
  21   3   4        7.86       14.65     11.47 o 
 -21   4   4       65.02       62.17     11.25 o 
 -20   4   4      288.53      334.72     30.39 o 
 -19   4   4       43.91       20.84      8.08 o 
 -18   4   4        0.36       -4.82      6.38 o 
 -17   4   4       48.10       51.33      8.00 o 
 -16   4   4       28.52       18.83      6.26 o 
 -15   4   4      252.96      232.30     11.43 o 
 -14   4   4      134.45       94.22      8.15 o 
 -13   4   4        3.54       -2.62      4.09 o 
 -12   4   4        2.80        3.67      3.55 o 
 -11   4   4      184.92      140.45      6.85 o 
 -10   4   4       24.78       26.52      4.02 o 
  -9   4   4      116.28      124.54      6.02 o 
  -8   4   4     1104.00     1220.99     31.45 o 
  -7   4   4      164.43      187.02     19.02 o 
  -6   4   4      172.57      173.28      5.75 o 
  -5   4   4      389.69      375.43     13.31 o 
  -4   4   4      148.29      148.17      5.15 o 
  -3   4   4     1631.23     1765.07     39.72 o 
  -2   4   4      416.94      424.32     15.06 o 
  -1   4   4     1499.81     1650.14     37.20 o 
   0   4   4     5649.27     6710.36    146.90 o 
   1   4   4      676.57      785.82     18.50 o 
   2   4   4     1571.13     1827.77     41.03 o 
   4   4   4      118.98       76.53      5.21 o 
   5   4   4      303.33      308.86      8.48 o 
   6   4   4       43.41       29.67      2.70 o 
   7   4   4        4.83       17.00      2.55 o 
   8   4   4     2415.26     2788.05     62.49 o 
   9   4   4       43.45       28.40      3.17 o 
  10   4   4       63.38       51.12      5.30 o 
  11   4   4        6.17        1.64      3.37 o 
  12   4   4      314.34      341.28     11.65 o 
  13   4   4       97.29       62.41      6.17 o 
  14   4   4      440.29      452.86     16.57 o 
  15   4   4      178.91      185.19     13.10 o 
  16   4   4        1.17       -4.90      4.90 o 
  17   4   4        0.11       -0.17      6.59 o 
  18   4   4        0.31       -1.70      7.34 o 
  19   4   4       24.11       23.25     10.65 o 
  20   4   4        3.47        3.69     11.55 o 
 -20   5   4       50.23       53.32     10.68 o 
 -19   5   4       14.78        5.86      8.15 o 
 -18   5   4      543.88      657.82     31.00 o 
 -17   5   4        3.55        2.61      6.99 o 
 -16   5   4       18.20       19.61      5.96 o 
 -15   5   4      405.00      439.58     17.33 o 
 -14   5   4     1121.73     1327.19     40.14 o 
 -13   5   4      409.64      425.27     16.16 o 
 -12   5   4      486.76      468.35     20.54 o 
 -11   5   4      105.34       79.20      9.15 o 
 -10   5   4        3.05       -0.38      4.23 o 
  -9   5   4       13.75       15.07      4.60 o 
  -8   5   4      428.59      429.28     11.61 o 
  -7   5   4       90.55       63.12      3.77 o 
  -6   5   4      114.99       79.26      4.12 o 
  -5   5   4      310.71      284.43      8.55 o 
  -4   5   4      983.65     1018.26     23.98 o 
  -3   5   4      558.61      528.00     14.37 o 
  -2   5   4     4321.31     4843.81    106.69 o 
  -1   5   4      525.28      553.28     15.08 o 
   0   5   4       73.69       52.27      3.18 o 
   1   5   4      474.37      516.57     12.98 o 
   2   5   4        1.67        0.68      2.05 o 
   3   5   4      368.76      355.51     10.44 o 
   4   5   4      230.22      235.62      7.11 o 
   5   5   4        3.70        2.37      2.84 o 
   6   5   4      433.31      501.06     14.49 o 
   7   5   4      663.49      666.19     24.06 o 
   8   5   4      178.18      163.62      8.67 o 
   9   5   4       84.08       60.61      4.82 o 
  10   5   4        5.20        4.28      3.81 o 
  11   5   4        6.74        1.18      3.56 o 
  12   5   4     1257.97     1452.80     49.72 o 
  13   5   4      968.79      963.17     30.10 o 
  14   5   4       10.38       -1.50      4.93 o 
  15   5   4       36.98       24.68      6.63 o 
  16   5   4       20.90       26.74      7.32 o 
  17   5   4        2.33        7.75      7.43 o 
  18   5   4        0.65       -7.36      7.36 o 
  19   5   4       22.85       23.08     11.09 o 
  20   5   4        0.00        2.48     17.73 o 
 -19   6   4      254.99      363.23     20.01 o 
 -18   6   4        3.70       -2.49      8.42 o 
 -17   6   4      161.91      164.89     12.86 o 
 -16   6   4        0.45       -2.57      6.04 o 
 -15   6   4        2.68        0.22      5.55 o 
 -14   6   4       85.66       91.28      7.86 o 
 -13   6   4       45.15       26.83      5.62 o 
 -12   6   4       56.62       44.04      7.80 o 
 -11   6   4      156.50      140.87      8.65 o 
 -10   6   4      674.33      723.05     23.60 o 
  -9   6   4     2432.66     2738.13     76.68 o 
  -8   6   4      146.68      154.71      8.76 o 
  -7   6   4     2221.76     2447.74     60.85 o 
  -6   6   4      465.67      463.34     14.04 o 
  -5   6   4     3417.26     3625.46     80.77 o 
  -4   6   4       12.74        8.04      2.85 o 
  -3   6   4      102.97      108.38      4.91 o 
  -2   6   4        0.87        1.81      2.65 o 
  -1   6   4      761.11      871.93     21.02 o 
   0   6   4      202.54      196.28      6.70 o 
   1   6   4      689.12      701.06     17.25 o 
   2   6   4      655.78      704.98     19.38 o 
   3   6   4     1478.87     1560.23     39.55 o 
   4   6   4       17.61       15.69      3.52 o 
   5   6   4     2067.39     2114.79     52.87 o 
   6   6   4     1322.57     1345.59     34.78 o 
   7   6   4      125.33       95.93      5.80 o 
   8   6   4        5.79        1.74      3.48 o 
   9   6   4      831.40      914.81     25.12 o 
  10   6   4     1514.55     1576.20     40.81 o 
  11   6   4      732.94      794.48     22.63 o 
  12   6   4        6.24        6.22      6.43 o 
  13   6   4      108.21      121.20      8.54 o 
  14   6   4      219.08      233.21     13.87 o 
  15   6   4        8.34        9.04      6.96 o 
  16   6   4        2.62        3.12      7.24 o 
  17   6   4        7.94       -0.94      7.57 o 
  18   6   4        4.36       -6.21      8.76 o 
  19   6   4        0.07        7.92     11.49 o 
 -18   7   4        2.56       -1.80      8.79 o 
 -17   7   4       20.09        4.97      7.41 o 
 -16   7   4        0.02       -6.27      6.27 o 
 -15   7   4        1.70       -5.59      6.07 o 
 -14   7   4        5.01       11.75      6.66 o 
 -13   7   4       87.43       82.28      7.88 o 
 -12   7   4      164.56      160.38      9.90 o 
 -11   7   4      247.76      236.99     17.69 o 
 -10   7   4       24.09       17.48      5.10 o 
  -9   7   4      108.12       79.14      8.93 o 
  -8   7   4      176.92      156.71      9.03 o 
  -7   7   4      747.54      723.14     23.35 o 
  -6   7   4     1117.74     1199.99     31.76 o 
  -5   7   4      157.45      167.10      7.61 o 
  -4   7   4       39.04       37.17      5.36 o 
  -3   7   4      105.24       88.85      6.82 o 
  -2   7   4      101.28       89.91      4.91 o 
  -1   7   4      627.39      676.89     17.15 o 
   0   7   4      554.11      560.19     16.31 o 
   1   7   4      170.60      121.72     10.27 o 
   2   7   4      267.22      259.14      9.56 o 
   3   7   4      595.13      596.19     17.29 o 
   4   7   4      751.38      737.98     25.25 o 
   5   7   4     1055.04     1005.06     27.08 o 
   6   7   4     1000.40     1048.58     32.00 o 
   7   7   4     2340.49     2398.07     60.24 o 
   8   7   4        0.54        7.23      3.89 o 
   9   7   4      781.79      832.67     23.46 o 
  10   7   4      134.29      122.75      7.63 o 
  11   7   4        0.22        6.04      5.17 o 
  12   7   4       25.62       25.35      5.87 o 
  13   7   4      158.64      171.99     19.93 o 
  14   7   4        0.80        2.54      8.21 o 
  15   7   4        4.65        9.87     11.16 o 
  16   7   4       48.51       49.67      9.75 o 
  17   7   4       59.94       67.24     10.59 o 
  18   7   4        4.98       -0.62     14.12 o 
 -17   8   4        0.13       -3.05      7.76 o 
 -16   8   4       26.82       12.04      7.49 o 
 -15   8   4       47.73       52.81      8.18 o 
 -14   8   4       71.85       58.83      8.55 o 
 -13   8   4      159.53      170.83     10.97 o 
 -12   8   4        8.28        7.68      6.62 o 
 -11   8   4        4.74        5.68      5.75 o 
 -10   8   4       57.26       57.68      6.94 o 
  -9   8   4      100.93       81.69      7.40 o 
  -8   8   4      201.22      184.28     10.50 o 
  -7   8   4       26.40       21.44      5.29 o 
  -6   8   4      460.86      433.33     18.07 o 
  -5   8   4       35.09       32.27      4.59 o 
  -4   8   4      489.36      455.30     14.39 o 
  -3   8   4      114.07      108.55      8.57 o 
  -2   8   4      218.24      190.53      9.68 o 
  -1   8   4      673.02      593.21     19.90 o 
   0   8   4       20.59       21.75      4.82 o 
   1   8   4      492.55      434.17     13.80 o 
   2   8   4      609.58      592.78     17.48 o 
   3   8   4        2.33        1.83      3.81 o 
   4   8   4      137.67      109.39      6.52 o 
   5   8   4     1485.34     1615.90     46.87 o 
   6   8   4      217.30      175.51      8.74 o 
   7   8   4       11.22        5.12      4.26 o 
   8   8   4      964.79      995.67     27.69 o 
   9   8   4      222.69      214.93      9.54 o 
  10   8   4        4.84        3.22      5.26 o 
  11   8   4      111.33      122.01     10.60 o 
  12   8   4      189.73      191.13     23.88 o 
  13   8   4      314.04      373.78     28.63 o 
  14   8   4        6.11       -3.64     10.14 o 
  15   8   4       43.09       34.75      9.41 o 
  16   8   4       54.98       64.98     11.03 o 
 -16   9   4      113.40      147.51     22.84 o 
 -15   9   4      119.96      125.81     11.30 o 
 -14   9   4      283.32      343.14     16.67 o 
 -13   9   4       67.43       49.16      8.25 o 
 -12   9   4        0.06        0.63      6.37 o 
 -11   9   4      386.94      442.87     18.17 o 
 -10   9   4        0.23        2.91      5.84 o 
  -9   9   4      157.76      168.11     10.40 o 
  -8   9   4      226.31      245.54     12.35 o 
  -7   9   4       14.13       16.76      8.90 o 
  -6   9   4       38.33       27.90      7.50 o 
  -5   9   4       52.88       47.86      7.95 o 
  -4   9   4       91.32       83.71      7.39 o 
  -3   9   4        0.03       -5.71      6.61 o 
  -2   9   4      666.65      693.78     23.17 o 
  -1   9   4     1389.85     1477.77     43.85 o 
   0   9   4       22.14       21.10      5.31 o 
   1   9   4      433.62      365.94     14.84 o 
   2   9   4      206.85      242.15     11.53 o 
   3   9   4      190.49      161.22      9.62 o 
   4   9   4       99.27       65.03      6.71 o 
   5   9   4       56.60       31.69      5.16 o 
   6   9   4      108.94       93.36      6.61 o 
   7   9   4      296.16      303.51     16.41 o 
   8   9   4       18.93        9.66      4.90 o 
   9   9   4        0.84        0.22      5.52 o 
  10   9   4       42.87       40.16      8.26 o 
  11   9   4      368.73      404.24     20.34 o 
  12   9   4        5.43        7.09      7.84 o 
  13   9   4      141.58      184.31     13.86 o 
  14   9   4       73.15       68.80     10.88 o 
  15   9   4       64.45       41.96     18.13 o 
 -14  10   4      280.51      348.25     24.97 o 
 -13  10   4      350.04      422.61     19.20 o 
 -12  10   4       46.24       64.37     11.07 o 
 -11  10   4      180.10      192.55     14.46 o 
 -10  10   4      113.25      106.41     11.30 o 
  -9  10   4      441.18      517.11     32.67 o 
  -8  10   4       13.83       19.53      7.84 o 
  -7  10   4       74.82       62.86     14.60 o 
  -6  10   4        2.76       -5.76      6.91 o 
  -5  10   4       87.93       77.21      9.50 o 
  -4  10   4      373.68      421.38     17.11 o 
  -3  10   4      197.09      191.06     13.79 o 
  -2  10   4      195.19      180.90     10.60 o 
  -1  10   4      144.80      135.83     10.34 o 
   0  10   4      269.45      262.14     13.00 o 
   1  10   4       57.43       46.85      6.71 o 
   2  10   4       86.98       81.28      7.86 o 
   3  10   4      560.39      581.24     20.94 o 
   4  10   4        0.51        5.42     10.88 o 
   5  10   4      230.57      219.42     11.84 o 
   6  10   4      108.23      107.95      8.86 o 
   7  10   4      152.00      161.38     10.44 o 
   8  10   4       18.04       17.13     10.11 o 
   9  10   4        8.05        4.38      9.96 o 
  10  10   4       11.04        7.91      9.93 o 
  11  10   4       31.11       23.70     11.29 o 
  12  10   4        9.92        2.50      8.95 o 
  13  10   4      109.95      126.96     21.54 o 
 -11  11   4       96.83       71.94     19.37 o 
 -10  11   4       45.09       47.82     11.09 o 
  -9  11   4        0.17        5.28      8.53 o 
  -8  11   4        7.40       16.77      8.98 o 
  -7  11   4       23.94       23.71      9.03 o 
  -6  11   4       18.95        7.93      8.63 o 
  -5  11   4        1.29        5.69      7.92 o 
  -4  11   4      213.82      222.92     20.18 o 
  -3  11   4       26.19       21.86      7.96 o 
  -2  11   4       46.92       57.81      7.95 o 
  -1  11   4      153.33      139.41     10.17 o 
   0  11   4      268.69      279.73     18.41 o 
   1  11   4      116.39      111.34     14.14 o 
   2  11   4       45.43       38.85      7.81 o 
   3  11   4        6.83        6.81      6.91 o 
   4  11   4       26.74       27.45      7.70 o 
   5  11   4        0.15        9.39      7.08 o 
   6  11   4        1.16       -4.76      7.84 o 
   7  11   4       10.73        8.46     18.40 o 
   8  11   4       62.45      105.24     24.44 o 
   9  11   4       28.11       23.70     29.17 o 
  -7  12   4      307.02      338.05     34.18 o 
  -6  12   4       42.41       53.87     13.88 o 
  -5  12   4      141.31      152.51     24.10 o 
  -4  12   4       29.78       35.66      9.72 o 
  -3  12   4        1.19       -8.36      8.36 o 
  -2  12   4       19.70       52.21     13.47 o 
  -1  12   4      596.49      669.07     24.69 o 
   0  12   4       52.47       47.27      8.58 o 
   1  12   4      311.71      337.79     16.44 o 
   2  12   4        2.89        5.05      7.88 o 
   3  12   4        2.51       16.88      9.11 o 
   4  12   4        9.45        3.82      9.55 o 
   5  12   4       78.87       75.76     17.36 o 
   6  12   4       19.49       24.90     19.23 o 
 -21   0   5       23.72       13.17     13.97 o 
 -19   0   5      192.39      231.99     17.72 o 
 -17   0   5      225.95      236.40     17.57 o 
 -15   0   5     1688.32     1905.98     77.93 o 
 -13   0   5      265.30      266.78     18.19 o 
 -11   0   5     1184.48     1396.69     45.61 o 
  -9   0   5       92.93       82.82      5.21 o 
  -7   0   5      118.29       72.78      4.83 o 
  -3   0   5     9025.83     9902.72    304.89 o 
  -1   0   5       32.35       50.32      3.77 o 
   1   0   5     7243.78     7807.11    240.64 o 
   3   0   5     3665.67     3882.61    120.20 o 
   5   0   5     6768.41     6746.56    208.51 o 
   7   0   5     1833.08     2037.24     64.62 o 
   9   0   5      810.09      718.57     24.73 o 
  11   0   5      747.86      739.98     25.92 o 
  13   0   5      113.51      110.09      9.01 o 
  15   0   5      866.73      834.76     30.00 o 
  17   0   5        0.23       -2.48      6.91 o 
  19   0   5      123.84       99.72     17.86 o 
  21   0   5      167.54      171.62     23.82 o 
 -22   1   5        2.22       -6.68      8.75 o 
 -21   1   5      229.64      237.08     18.20 o 
 -20   1   5       21.37       40.35      7.73 o 
 -19   1   5      219.85      217.81     12.05 o 
 -18   1   5      252.88      250.63     12.54 o 
 -17   1   5        0.61       -3.00      5.45 o 
 -16   1   5       48.51       34.50      5.94 o 
 -15   1   5      240.41      206.43     12.76 o 
 -14   1   5       62.40       37.63      5.21 o 
 -13   1   5      253.92      226.83     10.32 o 
 -12   1   5      389.12      372.62     11.84 o 
 -11   1   5      318.83      330.18     11.25 o 
 -10   1   5     1176.99     1281.30     32.67 o 
  -9   1   5       15.65        8.96      2.64 o 
  -8   1   5     1270.72     1367.22     34.39 o 
  -7   1   5      789.11      761.99     19.92 o 
  -6   1   5       38.28       22.91      1.84 o 
  -5   1   5      585.03      565.07     13.75 o 
  -4   1   5     1758.20     1818.24     40.49 o 
  -3   1   5     1873.69     1917.49     46.54 o 
  -2   1   5      433.71      472.85     11.28 o 
  -1   1   5     1333.41     1617.63     35.96 o 
   0   1   5      287.75      302.22      7.51 o 
   1   1   5      844.09      877.94     22.02 o 
   2   1   5     5185.86     5552.41    133.12 o 
   3   1   5     6614.16     7288.75    159.00 o 
   4   1   5      480.39      458.22     11.07 o 
   5   1   5        5.73        1.14      1.52 o 
   6   1   5       88.76       91.93      3.63 o 
   7   1   5      557.10      626.87     15.17 o 
   8   1   5     2439.43     2634.84     58.81 o 
   9   1   5      177.90      163.34      5.68 o 
  10   1   5      145.33      133.40      5.32 o 
  11   1   5      598.93      563.68     14.58 o 
  12   1   5      934.66     1017.52     24.50 o 
  13   1   5      924.39      910.72     22.42 o 
  14   1   5       96.66       74.88      4.79 o 
  15   1   5      240.07      192.09      8.76 o 
  16   1   5      146.51      136.56      8.28 o 
  17   1   5       82.66       73.68      7.78 o 
  18   1   5        1.05        2.59      8.80 o 
  19   1   5       83.24       76.16      9.71 o 
  20   1   5      152.73      193.33     24.53 o 
  21   1   5       60.77       50.33     17.46 o 
 -22   2   5       11.23        1.84     12.04 o 
 -21   2   5       23.05       14.65      9.10 o 
 -20   2   5       41.26       29.03      8.84 o 
 -19   2   5      137.31      133.31      9.94 o 
 -18   2   5       21.11       10.69      5.82 o 
 -17   2   5       63.02       57.57      6.79 o 
 -16   2   5      315.88      304.77     13.43 o 
 -15   2   5       13.28        4.21      5.23 o 
 -14   2   5       21.11       10.28      4.35 o 
 -13   2   5       12.62        5.70      3.59 o 
 -12   2   5       58.04       53.31      4.60 o 
 -11   2   5        4.95        4.06      3.16 o 
 -10   2   5       39.34       44.94      4.01 o 
  -9   2   5       15.96        2.54      2.64 o 
  -8   2   5     1350.01     1489.62     39.20 o 
  -7   2   5      159.18      167.74      8.46 o 
  -6   2   5        3.90        4.35      2.23 o 
  -5   2   5     1291.25     1314.96     36.78 o 
  -4   2   5     1828.33     1952.01     43.52 o 
  -3   2   5      199.39      214.40      8.35 o 
  -2   2   5     2484.19     2709.98     59.82 o 
  -1   2   5     1980.00     2279.07     50.46 o 
   0   2   5     5573.09     6255.39    136.61 o 
   1   2   5      373.59      433.68     10.60 o 
   2   2   5     1387.44     1347.47     33.14 o 
   3   2   5       52.36       59.15      2.66 o 
   4   2   5     2823.27     3180.11     70.23 o 
   5   2   5      456.64      528.34     12.86 o 
   6   2   5      158.23      158.91      5.17 o 
   7   2   5      265.61      247.43      7.12 o 
   8   2   5       50.50       46.37      3.75 o 
   9   2   5       37.04       40.51      3.27 o 
  10   2   5     1233.22     1200.03     28.15 o 
  11   2   5      316.81      303.11      9.07 o 
  12   2   5       32.47       24.26      3.74 o 
  13   2   5      166.47      171.05      7.40 o 
  14   2   5      223.59      197.69      9.65 o 
  15   2   5      158.16      133.47      7.21 o 
  16   2   5        2.82        0.57      4.25 o 
  17   2   5       38.36       35.06     10.67 o 
  18   2   5      197.94      261.79     18.71 o 
  19   2   5        0.00       11.25      9.43 o 
  20   2   5       42.28       56.36     17.93 o 
  21   2   5       12.01      -14.44     16.65 o 
 -21   3   5        0.56       -4.64      8.43 o 
 -20   3   5      428.81      568.17     25.53 o 
 -19   3   5        1.27        3.75      7.39 o 
 -18   3   5      410.72      493.56     22.58 o 
 -17   3   5       59.22       37.78      7.18 o 
 -16   3   5      344.69      389.90     23.70 o 
 -15   3   5        2.24       -1.62      4.28 o 
 -14   3   5      148.26      171.21      8.01 o 
 -13   3   5        0.24       -3.38      3.38 o 
 -12   3   5      101.47       83.12      6.00 o 
 -11   3   5       11.90       18.54      3.80 o 
 -10   3   5       15.66       14.52      3.44 o 
  -9   3   5      100.64       78.91      4.86 o 
  -8   3   5     1192.35     1249.15     31.97 o 
  -7   3   5     2499.80     2582.05     63.49 o 
  -6   3   5     1361.23     1527.89     34.71 o 
  -5   3   5     7436.43     8393.65    183.26 o 
  -4   3   5     1041.02     1000.48     23.13 o 
  -3   3   5     1162.45     1178.34     30.60 o 
  -2   3   5        0.51       -1.76      1.76 o 
  -1   3   5     5979.99     6744.44    147.51 o 
   0   3   5     4889.72     5257.62    115.20 o 
   1   3   5     4120.98     4544.88     99.70 o 
   2   3   5       87.14       88.64      3.54 o 
   3   3   5      364.76      395.28     10.03 o 
   4   3   5      101.04      107.29      4.03 o 
   5   3   5     2183.53     2534.12     56.49 o 
   6   3   5      257.53      254.73      7.33 o 
   7   3   5     2631.81     2732.40     61.04 o 
   8   3   5      764.07      851.80     20.49 o 
   9   3   5     1996.37     2140.86     48.55 o 
  10   3   5       47.67       40.74      3.73 o 
  11   3   5      108.65      105.00      5.14 o 
  12   3   5      414.21      433.02     13.01 o 
  13   3   5       10.18       11.26      3.30 o 
  14   3   5      378.66      371.86     12.59 o 
  15   3   5       42.36       30.57      5.41 o 
  16   3   5       31.09       13.35      6.32 o 
  17   3   5       21.10       17.36      6.78 o 
  18   3   5       62.30       59.78     10.81 o 
  19   3   5      212.57      192.11     30.47 o 
  20   3   5       47.69       45.44     18.13 o 
  21   3   5       27.68       28.38     17.36 o 
 -21   4   5       56.52       73.00     13.61 o 
 -20   4   5       24.20       32.87      9.94 o 
 -19   4   5        0.72       -7.24      7.24 o 
 -18   4   5        1.23        9.46      6.85 o 
 -17   4   5       79.88       51.33      8.70 o 
 -16   4   5       96.63       72.56      8.52 o 
 -15   4   5        2.48       -1.03      5.05 o 
 -14   4   5      938.16      977.06     30.47 o 
 -13   4   5      205.09      201.71      8.77 o 
 -12   4   5        1.81        0.72      3.56 o 
 -11   4   5       64.86       62.57      4.99 o 
 -10   4   5        4.78        4.98      3.41 o 
  -9   4   5       95.17       97.61      5.44 o 
  -8   4   5      208.04      216.18      8.12 o 
  -7   4   5      671.98      722.29     17.65 o 
  -6   4   5      329.77      361.62      9.76 o 
  -5   4   5        0.38        0.06      2.11 o 
  -4   4   5     1319.20     1421.29     32.50 o 
  -3   4   5      215.37      181.64      5.77 o 
  -2   4   5       79.86       46.50      2.97 o 
  -1   4   5     1333.50     1550.07     35.14 o 
   0   4   5      362.18      374.18      9.78 o 
   1   4   5     1818.79     1982.78     44.50 o 
   2   4   5      465.30      437.13     11.15 o 
   3   4   5      147.84      133.96      4.77 o 
   4   4   5      437.23      416.73     10.97 o 
   5   4   5     2940.85     3119.93     69.37 o 
   6   4   5      700.66      633.57     15.61 o 
   7   4   5      551.44      570.09     14.50 o 
   8   4   5       88.96       76.39      5.34 o 
   9   4   5        0.40        1.24      2.70 o 
  10   4   5       44.56       55.55      4.71 o 
  11   4   5       44.06       29.86      4.04 o 
  12   4   5     1550.23     1710.23     43.79 o 
  13   4   5      268.32      231.22      9.45 o 
  14   4   5      203.02      162.94     10.66 o 
  15   4   5      178.32      142.43     10.55 o 
  16   4   5       16.17        8.59      6.25 o 
  17   4   5      196.89      242.37     22.03 o 
  18   4   5        0.00       -5.91      7.16 o 
  19   4   5       44.87       48.47     11.51 o 
  20   4   5        3.61       -3.61     10.93 o 
 -20   5   5       44.53       57.63     10.94 o 
 -19   5   5        8.67        8.65      8.41 o 
 -18   5   5        1.43       -0.17      7.60 o 
 -17   5   5      245.67      247.23     30.09 o 
 -16   5   5      583.77      593.96     25.01 o 
 -15   5   5        0.37        9.83      5.47 o 
 -14   5   5       98.87      105.04     16.53 o 
 -13   5   5       48.23       38.58      5.85 o 
 -12   5   5       14.73        5.24      4.44 o 
 -11   5   5      140.54      119.99      7.72 o 
 -10   5   5      196.40      178.87      9.24 o 
  -9   5   5      848.97      911.34     24.67 o 
  -8   5   5      246.54      234.23      8.72 o 
  -7   5   5      750.46      741.62     18.26 o 
  -6   5   5       41.49       48.61      3.67 o 
  -5   5   5     1022.85      962.87     22.97 o 
  -4   5   5       43.03       36.53      3.20 o 
  -3   5   5      126.92      123.50      6.06 o 
  -2   5   5      357.58      322.21      9.01 o 
  -1   5   5     2380.97     2711.47     60.57 o 
   0   5   5     1027.67     1119.15     26.09 o 
   1   5   5     1281.72     1445.19     33.16 o 
   2   5   5        0.31       -1.54      2.11 o 
   3   5   5      233.49      266.02      7.88 o 
   4   5   5       69.72       72.42      3.91 o 
   5   5   5      732.21      736.56     18.02 o 
   6   5   5      503.45      541.27     15.59 o 
   7   5   5      492.37      459.78     13.75 o 
   8   5   5      429.88      417.84     12.99 o 
   9   5   5      827.67      787.65     21.79 o 
  10   5   5     1018.37      939.80     25.57 o 
  11   5   5      408.83      454.34     22.25 o 
  12   5   5      245.46      294.17     11.00 o 
  13   5   5        4.31       -5.35      5.35 o 
  14   5   5        0.87        1.67      5.63 o 
  15   5   5      132.38      115.76     13.58 o 
  16   5   5       14.49       17.22      7.06 o 
  17   5   5      103.96      105.10     10.70 o 
  18   5   5       68.77       63.73      9.91 o 
  19   5   5      103.18      113.49     12.01 o 
 -19   6   5        0.18       -7.61      8.84 o 
 -18   6   5        3.21        1.44      9.69 o 
 -17   6   5       37.15       30.19      8.46 o 
 -16   6   5      110.39      125.85      9.62 o 
 -15   6   5       41.46       23.98      6.47 o 
 -14   6   5       17.23       16.70      5.71 o 
 -13   6   5       54.66       39.95      6.13 o 
 -12   6   5      198.27      177.36     10.02 o 
 -11   6   5      366.33      360.22     14.76 o 
 -10   6   5      507.00      548.77     18.98 o 
  -9   6   5       31.56       11.60      4.60 o 
  -8   6   5       27.50       19.54      4.91 o 
  -7   6   5     2533.13     2810.47     69.52 o 
  -6   6   5     1135.88     1053.78     27.89 o 
  -5   6   5     1028.42     1059.62     25.39 o 
  -4   6   5        4.07        2.49      2.92 o 
  -3   6   5        6.00       -0.47      2.69 o 
  -2   6   5        3.11        1.48      2.77 o 
  -1   6   5      642.54      639.77     16.12 o 
   0   6   5      629.09      609.77     15.45 o 
   1   6   5        0.02       -2.52      2.52 o 
   2   6   5        8.42        4.55      3.22 o 
   3   6   5      891.83      920.37     24.47 o 
   4   6   5     1413.03     1392.20     35.81 o 
   5   6   5     1645.17     1663.11     47.19 o 
   6   6   5     4970.82     5465.30    132.48 o 
   7   6   5      544.95      534.24     15.89 o 
   8   6   5      167.38      167.77     11.08 o 
   9   6   5      660.57      696.36     19.96 o 
  10   6   5       47.21       28.46      4.44 o 
  11   6   5       40.36       40.75      4.95 o 
  12   6   5      153.26      144.66     10.75 o 
  13   6   5       42.78       13.60      6.59 o 
  14   6   5       33.71       17.95      6.58 o 
  15   6   5      140.17      155.48     11.81 o 
  16   6   5       48.21       46.69      8.65 o 
  17   6   5      102.27      103.08     11.26 o 
  18   6   5      709.79      868.06     34.78 o 
  19   6   5        0.01      -11.33     11.33 o 
 -18   7   5        3.68        9.23      9.32 o 
 -17   7   5       59.92       43.32     11.34 o 
 -16   7   5       11.53        2.09      7.14 o 
 -15   7   5        8.14        6.77      6.63 o 
 -14   7   5      198.06      194.88     11.49 o 
 -13   7   5        2.92        8.59      5.59 o 
 -12   7   5        2.42        3.58      5.47 o 
 -11   7   5       13.04        7.63      5.23 o 
 -10   7   5       19.45       10.07      5.04 o 
  -9   7   5       76.69       73.64      6.83 o 
  -8   7   5       78.57       62.78      7.12 o 
  -7   7   5      881.53      887.84     29.19 o 
  -6   7   5      982.74     1094.74     29.28 o 
  -5   7   5      339.74      307.81     10.86 o 
  -4   7   5       48.83       36.44      5.12 o 
  -3   7   5        0.22        2.77      3.52 o 
  -2   7   5      351.74      360.43     11.36 o 
  -1   7   5        5.01        6.86      3.09 o 
   0   7   5        0.08       -0.68      3.50 o 
   2   7   5      358.31      370.70     12.03 o 
   3   7   5       44.27       44.73      4.85 o 
   4   7   5       16.23       11.24      3.79 o 
   5   7   5      339.72      353.34     11.79 o 
   6   7   5        0.00        5.19      4.24 o 
   7   7   5       80.01       57.98      6.62 o 
   8   7   5      525.36      571.33     17.20 o 
   9   7   5      172.89      167.07      8.06 o 
  10   7   5     1010.40     1055.62     29.04 o 
  11   7   5      136.11      158.59     11.25 o 
  12   7   5      323.46      401.84     26.82 o 
  13   7   5       98.86       91.02      9.49 o 
  14   7   5       20.57       15.91      7.52 o 
  15   7   5        4.07       -2.91      7.66 o 
  16   7   5      283.45      342.95     35.05 o 
  17   7   5       13.06       -8.84      8.84 o 
 -17   8   5        2.83       -2.16      9.65 o 
 -16   8   5       17.28       23.31     10.55 o 
 -15   8   5       39.57       53.99      8.60 o 
 -14   8   5      574.85      695.66     25.02 o 
 -13   8   5      348.70      454.79     18.75 o 
 -12   8   5        1.47       10.64      5.96 o 
 -11   8   5      391.22      407.44     19.49 o 
 -10   8   5      119.80       94.07      8.13 o 
  -9   8   5      426.09      474.47     27.38 o 
  -8   8   5       12.49       13.98      5.42 o 
  -7   8   5      473.61      476.55     17.30 o 
  -6   8   5       27.76       27.51      5.49 o 
  -5   8   5       25.76       20.68      5.51 o 
  -4   8   5      411.69      440.70     14.17 o 
  -3   8   5      770.47      836.09     26.31 o 
  -2   8   5     1679.16     1683.42     48.64 o 
  -1   8   5       53.58       49.39      6.26 o 
   0   8   5      367.61      260.11     11.49 o 
   1   8   5      181.94      171.79      7.88 o 
   2   8   5       31.54       34.76      4.50 o 
   3   8   5      343.89      306.25     11.21 o 
   4   8   5       86.35       68.98      5.44 o 
   5   8   5      902.36      886.32     33.31 o 
   6   8   5        0.31       -4.61      4.61 o 
   7   8   5        7.25        3.92      4.88 o 
   8   8   5       19.51       11.29      4.47 o 
   9   8   5        7.83        6.20      5.38 o 
  10   8   5       70.86       56.73     11.57 o 
  11   8   5      211.26      208.85     13.46 o 
  12   8   5        9.05       10.82      7.61 o 
  13   8   5      115.39      130.29     19.84 o 
  14   8   5       59.20       71.55     10.26 o 
  15   8   5        1.43       -8.32      8.32 o 
  16   8   5      168.44      178.72     15.02 o 
 -15   9   5        0.75       -3.23      7.90 o 
 -14   9   5       33.99       28.83      8.50 o 
 -13   9   5       10.68        7.94      7.56 o 
 -12   9   5        0.01        0.76      6.35 o 
 -11   9   5        3.16       11.37      6.67 o 
 -10   9   5       26.13       27.02      6.47 o 
  -9   9   5        0.76       -3.08      5.38 o 
  -8   9   5        0.10        4.63      5.57 o 
  -7   9   5      102.64       99.59     11.79 o 
  -6   9   5        0.06       -5.80      5.80 o 
  -5   9   5       20.57        9.71      6.47 o 
  -4   9   5       94.08       87.62      7.39 o 
  -3   9   5      866.90      861.13     44.42 o 
  -2   9   5      100.40       91.60      7.67 o 
  -1   9   5        0.50        4.73      4.91 o 
   0   9   5      153.94      161.04      9.90 o 
   1   9   5      157.94      147.70      9.06 o 
   2   9   5      164.88      177.05      9.88 o 
   3   9   5        0.02        1.58      4.95 o 
   4   9   5       25.99        7.65      4.47 o 
   5   9   5      138.87      114.37      7.25 o 
   6   9   5       10.57        9.46      4.75 o 
   7   9   5       79.50       60.14      6.05 o 
   8   9   5       33.15       26.67      6.02 o 
   9   9   5       10.77       21.95      6.98 o 
  10   9   5       56.04       48.14     11.03 o 
  11   9   5       77.15       87.34     14.05 o 
  12   9   5       24.59       17.80      8.26 o 
  13   9   5        0.07       -0.32      8.55 o 
  14   9   5       12.71       -7.85     10.44 o 
  15   9   5       34.23       45.03     17.83 o 
 -13  10   5      220.85      279.27     20.55 o 
 -12  10   5       23.24       25.76      9.93 o 
 -11  10   5       50.20       72.63     10.68 o 
 -10  10   5       88.66       90.18     10.71 o 
  -9  10   5        0.37       -8.10      8.10 o 
  -8  10   5       93.86      109.16     16.83 o 
  -7  10   5      107.58       96.44     13.30 o 
  -6  10   5       45.75       32.31      7.81 o 
  -5  10   5       24.80       17.79      7.10 o 
  -4  10   5       56.17       52.10     10.00 o 
  -3  10   5       13.65       14.32      6.02 o 
  -2  10   5       78.48       71.83      7.85 o 
  -1  10   5      129.52       93.08      8.05 o 
   0  10   5      468.51      488.99     18.54 o 
   1  10   5       92.84       96.93     11.51 o 
   2  10   5       61.83       42.57      6.56 o 
   3  10   5        6.23       10.59      5.79 o 
   4  10   5        0.73        0.75      5.43 o 
   5  10   5        2.80       -0.52      5.95 o 
   6  10   5       39.89       44.67      8.32 o 
   7  10   5       93.09       93.83     11.10 o 
   8  10   5       14.98        9.68      9.74 o 
   9  10   5       41.03       47.84     12.86 o 
  10  10   5       41.31       37.16     10.36 o 
  11  10   5       82.84       80.09     10.99 o 
  12  10   5       21.30        6.92      9.03 o 
 -10  11   5       15.34       18.87     10.36 o 
  -9  11   5       11.48        9.36      9.01 o 
  -8  11   5      298.89      365.41     20.03 o 
  -7  11   5       52.79       50.03      9.58 o 
  -6  11   5      949.05     1219.28     45.03 o 
  -5  11   5        0.36       -1.07      7.71 o 
  -4  11   5        8.48        8.79      7.95 o 
  -3  11   5        0.03       11.90      7.73 o 
  -2  11   5      171.91      196.77     11.99 o 
  -1  11   5        4.23        3.42      6.48 o 
   0  11   5       16.21       16.85      6.92 o 
   1  11   5       26.79       16.94     10.69 o 
   2  11   5       42.07       37.53      7.67 o 
   3  11   5        0.60        1.87      6.74 o 
   4  11   5      251.79      244.51     15.70 o 
   5  11   5       57.53       53.62      9.80 o 
   6  11   5       34.29       26.23      9.29 o 
   7  11   5       43.15       38.35     11.84 o 
   8  11   5       17.76       19.27     20.81 o 
   9  11   5        3.52       -9.84     12.98 o 
  -7  12   5        0.51       -6.77     15.25 o 
  -6  12   5       11.85       17.86     15.92 o 
  -5  12   5        8.72       13.12      9.12 o 
  -4  12   5       70.78       64.98     10.81 o 
  -3  12   5      114.55      105.14     12.02 o 
  -2  12   5      208.00      249.24     16.19 o 
  -1  12   5      180.84      177.32     12.31 o 
   0  12   5      524.11      620.11     26.37 o 
   1  12   5        1.70        0.69      8.43 o 
   2  12   5      166.48      197.71     15.40 o 
   3  12   5      206.78      218.98     19.27 o 
   4  12   5      346.39      401.70     21.53 o 
   5  12   5       55.96       59.66     24.23 o 
 -22   0   6        1.36      -10.82     14.64 o 
 -20   0   6      364.79      420.73     25.84 o 
 -18   0   6       58.20       60.17      9.92 o 
 -16   0   6       35.45       25.13      9.68 o 
 -14   0   6     1327.32     1349.90     56.65 o 
 -12   0   6      757.59      766.00     33.93 o 
 -10   0   6        3.24       -2.96      2.96 o 
  -8   0   6     4045.82     4470.04    139.23 o 
  -6   0   6       58.93       49.25      3.77 o 
  -4   0   6      416.84      375.84     14.75 o 
  -2   0   6     1819.51     1854.09     64.68 o 
   0   0   6      466.66      454.77     15.36 o 
   2   0   6     2721.40     2813.12     87.59 o 
   4   0   6        0.24       -1.10      1.80 o 
   6   0   6        6.75       11.16      2.55 o 
   8   0   6      351.53      429.00     15.74 o 
  10   0   6      528.03      489.26     18.15 o 
  12   0   6       92.53       91.77      6.96 o 
  14   0   6      291.01      306.88     14.09 o 
  16   0   6      103.22       96.38      8.37 o 
  18   0   6       86.55       65.84     13.94 o 
 -22   1   6        3.98       -2.08     16.28 o 
 -21   1   6       19.82       29.65     11.02 o 
 -20   1   6       18.78       22.66      7.15 o 
 -19   1   6       15.07        2.59      5.92 o 
 -18   1   6        7.60        5.42      5.65 o 
 -17   1   6      101.11       92.14     11.56 o 
 -16   1   6       21.57       18.76      5.27 o 
 -15   1   6       68.74       76.48      6.85 o 
 -14   1   6        3.52        0.56      4.22 o 
 -13   1   6     1820.85     1979.14     56.40 o 
 -12   1   6     1358.20     1457.64     42.33 o 
 -11   1   6      550.83      544.64     15.76 o 
 -10   1   6      135.27      107.09      5.47 o 
  -9   1   6      700.93      680.73     20.67 o 
  -8   1   6     3409.80     3718.00     82.19 o 
  -7   1   6      919.35     1033.71     23.93 o 
  -6   1   6      397.57      315.28      8.31 o 
  -5   1   6     2387.71     2536.33     56.25 o 
  -4   1   6      108.80       87.65      3.41 o 
  -3   1   6      415.91      470.93     11.46 o 
  -2   1   6     2499.10     2762.58     66.95 o 
  -1   1   6     2840.94     2971.92     71.87 o 
   0   1   6        0.09        1.57      1.32 o 
   1   1   6       71.45       83.79      4.65 o 
   2   1   6       63.02       59.28      3.16 o 
   3   1   6     4369.15     4655.85    112.13 o 
   4   1   6     2731.47     2857.38     63.01 o 
   5   1   6      122.62      107.84      3.86 o 
   6   1   6      126.46      134.79      4.66 o 
   7   1   6        9.61       10.35      2.01 o 
   8   1   6       51.79       42.88      3.23 o 
   9   1   6     1679.77     1771.01     40.39 o 
  10   1   6      330.57      367.49     10.26 o 
  11   1   6      152.99      122.67      5.33 o 
  12   1   6       48.82       33.31      3.51 o 
  13   1   6      351.08      341.39     11.24 o 
  14   1   6      396.84      370.85     12.20 o 
  15   1   6      203.78      201.98      9.68 o 
  16   1   6      138.11      108.23      9.09 o 
  17   1   6      126.09      108.71     26.99 o 
  18   1   6        2.48       -0.38     13.89 o 
  19   1   6        2.20        4.32     12.70 o 
  20   1   6        7.47        4.15     14.84 o 
  21   1   6       11.66       19.13     17.02 o 
 -22   2   6       12.16       10.52     16.52 o 
 -21   2   6        9.22       -3.92      8.32 o 
 -20   2   6        2.95       -3.83      7.96 o 
 -19   2   6       80.65       77.99      9.28 o 
 -18   2   6       37.33       28.97      6.47 o 
 -17   2   6        4.40        6.55      7.37 o 
 -16   2   6       57.09       34.55      5.80 o 
 -15   2   6        7.16       -2.22      4.64 o 
 -14   2   6       97.57       75.79      9.59 o 
 -13   2   6      327.03      332.42     14.24 o 
 -12   2   6     2309.44     2487.44     61.96 o 
 -11   2   6        7.35        3.97      3.18 o 
 -10   2   6       15.89       16.70      3.37 o 
  -9   2   6      912.47     1024.09     26.76 o 
  -8   2   6       18.89       11.85      2.83 o 
  -6   2   6      693.91      673.74     16.19 o 
  -5   2   6      645.22      733.68     17.36 o 
  -4   2   6     2793.17     3091.66     68.34 o 
  -3   2   6     2540.83     2876.57     63.65 o 
  -2   2   6     5455.35     6273.02    137.20 o 
  -1   2   6      902.93      959.88     21.95 o 
   0   2   6    11850.64    13176.13    286.79 o 
   1   2   6     2798.33     3121.01     68.79 o 
   2   2   6       18.93       13.21      3.79 o 
   3   2   6      239.40      260.58      7.03 o 
   4   2   6      772.93      783.16     18.34 o 
   5   2   6      795.61      963.67     22.35 o 
   6   2   6      286.84      251.74      7.16 o 
   7   2   6     1228.11     1266.79     31.89 o 
   8   2   6        8.11        8.58      2.32 o 
   9   2   6     2309.31     2568.75     57.65 o 
  10   2   6        5.42        8.57      2.70 o 
  11   2   6        0.56        2.57      2.84 o 
  12   2   6      269.09      260.86      9.03 o 
  13   2   6      123.09      118.32      5.69 o 
  14   2   6      128.91      113.04      8.54 o 
  15   2   6      406.54      416.31     13.66 o 
  16   2   6       30.89       20.99      5.27 o 
  17   2   6       10.97        6.81      6.11 o 
  18   2   6       71.25       66.15     17.16 o 
  19   2   6      248.94      233.88     25.70 o 
  20   2   6        7.62       12.73     14.11 o 
  21   2   6        4.13       -2.48     16.85 o 
 -21   3   6       32.76       18.13     10.95 o 
 -20   3   6       70.20       84.32     10.90 o 
 -19   3   6        1.14       -6.48     15.88 o 
 -18   3   6       14.34        3.98      7.93 o 
 -17   3   6        1.01       -5.02      7.27 o 
 -16   3   6       31.36       21.60      5.58 o 
 -15   3   6       39.09       26.95      5.49 o 
 -14   3   6      806.51      775.91     24.90 o 
 -13   3   6     1699.38     1703.33     43.81 o 
 -12   3   6       98.40       75.52      6.59 o 
 -11   3   6        0.19       -2.65      3.19 o 
 -10   3   6       65.11       42.89      4.22 o 
  -9   3   6      126.95       75.26      5.91 o 
  -8   3   6        7.01        3.01      3.11 o 
  -7   3   6     2322.34     2617.03     64.43 o 
  -6   3   6      565.50      691.49     16.71 o 
  -5   3   6     1988.91     2275.70     50.91 o 
  -4   3   6     1019.03     1028.26     23.89 o 
  -3   3   6       61.76       67.21      3.26 o 
  -2   3   6       26.41       29.44      2.47 o 
  -1   3   6      479.08      486.60     12.06 o 
   0   3   6     1820.29     1936.52     43.34 o 
   1   3   6     2392.60     2644.41     58.66 o 
   2   3   6      735.25      767.83     18.08 o 
   3   3   6       84.52       61.34      3.08 o 
   4   3   6      989.62     1054.33     24.41 o 
   5   3   6      628.45      678.66     16.36 o 
   6   3   6     1441.44     1586.79     36.18 o 
   7   3   6      541.23      485.40     12.54 o 
   8   3   6      214.35      208.98      7.87 o 
   9   3   6      760.86      795.49     19.46 o 
  10   3   6      201.91      191.80      8.20 o 
  11   3   6        0.59       -2.79      2.79 o 
  12   3   6      111.74       97.16      5.86 o 
  13   3   6      265.99      225.74     10.32 o 
  14   3   6      226.43      214.92     10.86 o 
  15   3   6      243.10      223.31     12.81 o 
  16   3   6       59.37       28.90      7.10 o 
  17   3   6      104.47       97.92      9.46 o 
  18   3   6      135.79      161.11     12.10 o 
  19   3   6       19.49       21.98     10.43 o 
  20   3   6        6.68        1.74     15.68 o 
 -20   4   6       12.35        7.50      8.52 o 
 -19   4   6        0.01        2.06      9.76 o 
 -18   4   6       96.73       95.30     10.15 o 
 -17   4   6      173.30      188.42     12.64 o 
 -16   4   6      344.04      353.88     18.70 o 
 -15   4   6      375.52      385.19     18.36 o 
 -14   4   6       50.56       30.78      7.47 o 
 -13   4   6       15.85       24.59      4.38 o 
 -12   4   6      178.37      175.48      8.03 o 
 -11   4   6      234.94      232.45     11.06 o 
 -10   4   6      117.97      113.86      7.64 o 
  -9   4   6      694.14      723.66     22.35 o 
  -8   4   6      408.66      393.80     12.96 o 
  -7   4   6     2474.85     2635.74     59.07 o 
  -6   4   6     1324.32     1443.78     33.11 o 
  -5   4   6      108.70       86.11      4.60 o 
  -4   4   6      229.14      251.95      7.49 o 
  -2   4   6        9.43        7.95      2.25 o 
  -1   4   6     6791.28     7823.33    171.12 o 
   0   4   6      401.76      374.65     11.02 o 
   1   4   6        5.34        2.76      2.12 o 
   2   4   6     2810.62     3053.81     67.83 o 
   3   4   6     3082.56     3326.48     73.83 o 
   4   4   6      690.53      673.13     18.30 o 
   5   4   6     1091.23     1162.00     27.05 o 
   6   4   6      199.49      199.90      6.67 o 
   7   4   6      123.75      100.95      5.11 o 
   8   4   6      423.30      434.45     11.75 o 
   9   4   6      234.92      247.24      8.04 o 
  10   4   6        1.75        0.28      3.43 o 
  11   4   6      268.40      266.22     11.35 o 
  12   4   6      833.04      778.49     24.70 o 
  13   4   6       64.48       56.83      6.09 o 
  14   4   6       19.05       14.94      6.24 o 
  15   4   6        1.04        0.94      6.02 o 
  16   4   6       40.60       28.06      7.38 o 
  17   4   6       15.76        9.72      7.38 o 
  18   4   6      233.88      286.54     16.67 o 
  19   4   6       13.55       -8.45     10.09 o 
  20   4   6        2.39       13.94     17.49 o 
 -20   5   6      144.31      143.83     13.72 o 
 -19   5   6        4.65       -8.05      8.05 o 
 -18   5   6       30.55       26.28      7.99 o 
 -17   5   6      199.60      219.75     17.32 o 
 -16   5   6       95.66      105.46     11.62 o 
 -15   5   6        4.93        6.74      5.67 o 
 -14   5   6      329.47      350.97     18.02 o 
 -13   5   6      304.40      234.16     11.36 o 
 -12   5   6      446.59      447.80     16.53 o 
 -11   5   6      237.43      271.43     14.46 o 
 -10   5   6      102.81       97.01      6.99 o 
  -9   5   6        2.19        3.66      3.42 o 
  -8   5   6       22.07        8.69      3.58 o 
  -7   5   6      881.51      961.94     23.15 o 
  -6   5   6      488.53      478.98     12.72 o 
  -5   5   6      482.51      467.53     12.42 o 
  -4   5   6      144.78      124.70      5.23 o 
  -3   5   6       63.07       67.50      5.00 o 
  -2   5   6        3.40        4.03      2.54 o 
  -1   5   6      567.84      498.90     12.91 o 
   0   5   6        4.01       -1.54      2.30 o 
   1   5   6      270.22      269.43      8.07 o 
   2   5   6      138.92      116.29      4.87 o 
   3   5   6      205.03      219.73      7.10 o 
   4   5   6      410.04      373.91     10.26 o 
   5   5   6        2.25        3.85      2.70 o 
   6   5   6     2221.13     2334.84     58.06 o 
   7   5   6       29.56       20.43      3.67 o 
   8   5   6       14.98       10.81      3.53 o 
   9   5   6      174.13      144.37      9.70 o 
  10   5   6      855.95      835.72     23.12 o 
  11   5   6      489.23      461.80     16.93 o 
  12   5   6      379.13      323.11     13.49 o 
  13   5   6        3.23       -5.26      5.26 o 
  14   5   6        9.88       10.11      6.27 o 
  15   5   6        0.03       -2.61      6.46 o 
  16   5   6       11.85       -2.96      6.91 o 
  17   5   6      146.79      147.82     12.37 o 
  18   5   6       38.31       23.70      9.30 o 
  19   5   6      443.85      560.86     34.43 o 
 -19   6   6       27.91       15.71      9.65 o 
 -18   6   6      252.96      296.91     18.05 o 
 -17   6   6      106.70       84.61     10.37 o 
 -16   6   6      155.53      152.45     12.40 o 
 -15   6   6        1.43        0.07      5.85 o 
 -14   6   6       35.03       22.31      6.26 o 
 -13   6   6       25.73       18.65      6.64 o 
 -12   6   6       17.54       20.81      5.46 o 
 -11   6   6      626.08      600.58     20.64 o 
 -10   6   6      121.08      102.92      7.43 o 
  -9   6   6      319.20      323.23     18.02 o 
  -8   6   6       66.66       61.90      6.13 o 
  -7   6   6      186.93      198.77      9.72 o 
  -6   6   6      431.07      407.57     11.51 o 
  -5   6   6        0.12        0.85      3.07 o 
  -4   6   6       49.51       35.19      3.71 o 
  -3   6   6      465.12      443.89     12.11 o 
  -2   6   6       54.23       70.98      4.39 o 
  -1   6   6      968.50      871.52     21.15 o 
   0   6   6      161.34      230.02      7.62 o 
   1   6   6        0.62       -2.64      2.64 o 
   2   6   6       43.03       29.26      6.49 o 
   3   6   6      881.82      952.84     25.42 o 
   4   6   6      755.82      793.21     21.73 o 
   5   6   6      350.41      309.82     10.64 o 
   6   6   6      503.95      450.54     13.93 o 
   7   6   6       52.98       44.04      8.13 o 
   8   6   6      523.10      536.80     16.16 o 
   9   6   6       32.36       26.45      4.29 o 
  10   6   6       23.02       12.12      5.34 o 
  11   6   6      637.81      720.49     23.66 o 
  12   6   6      209.78      226.40     13.23 o 
  13   6   6       22.53       14.66      6.91 o 
  14   6   6       22.95       16.83      7.06 o 
  15   6   6      121.55      125.22     11.19 o 
  16   6   6      452.96      469.76     22.37 o 
  17   6   6      442.34      522.51     24.62 o 
  18   6   6       33.85       32.15     10.01 o 
 -18   7   6      222.18      266.00     17.82 o 
 -17   7   6       79.32       85.81     11.20 o 
 -16   7   6       44.86       43.28      7.84 o 
 -15   7   6       10.92       -0.79      6.23 o 
 -14   7   6      100.66      106.36      9.10 o 
 -13   7   6        5.63        5.12      5.52 o 
 -12   7   6       77.87       78.82      7.55 o 
 -11   7   6      229.10      201.54     11.98 o 
 -10   7   6      447.49      488.84     18.03 o 
  -9   7   6      381.92      428.74     16.31 o 
  -8   7   6        0.00        8.58      6.24 o 
  -7   7   6     2453.21     2586.84     72.80 o 
  -6   7   6       36.75       31.59      5.04 o 
  -5   7   6       24.32       26.19      4.21 o 
  -4   7   6       11.64       10.96      3.81 o 
  -3   7   6        6.28        4.18      3.37 o 
  -2   7   6       65.25       52.27      6.67 o 
  -1   7   6       95.35       69.95      5.37 o 
   0   7   6      419.33      392.78     12.58 o 
   1   7   6       51.78       36.65      5.83 o 
   2   7   6      135.64      127.88      6.64 o 
   3   7   6      773.80      725.35     20.42 o 
   4   7   6      489.57      470.07     14.54 o 
   5   7   6      866.77      763.18     21.47 o 
   6   7   6     1886.99     1872.24     47.82 o 
   7   7   6        0.26       -0.94      4.09 o 
   8   7   6      101.41       96.17     18.84 o 
   9   7   6        3.10       -2.68      4.49 o 
  10   7   6       30.67       17.29      5.49 o 
  11   7   6      246.62      315.47     17.79 o 
  12   7   6      187.01      153.32     11.27 o 
  13   7   6      249.15      240.41     14.53 o 
  14   7   6      547.25      620.87     26.28 o 
  15   7   6      225.86      254.64     16.05 o 
  16   7   6        0.00        8.52      8.89 o 
  17   7   6      178.24      210.40     16.73 o 
 -17   8   6        3.58       15.78     17.39 o 
 -16   8   6       15.74       28.92      9.08 o 
 -15   8   6        1.43        6.01      7.41 o 
 -14   8   6       55.72       61.13      8.86 o 
 -13   8   6        4.06        2.50      6.59 o 
 -12   8   6      113.10      124.76      9.34 o 
 -11   8   6      101.27      119.88     16.34 o 
 -10   8   6       15.35        9.82      5.74 o 
  -9   8   6       82.65       64.58      6.89 o 
  -8   8   6      247.15      214.42     11.06 o 
  -7   8   6      316.61      327.96     13.88 o 
  -6   8   6      164.13      150.20     12.86 o 
  -5   8   6        1.38        2.05      4.22 o 
  -4   8   6       40.80       36.67      8.45 o 
  -3   8   6        0.02       -5.07      5.07 o 
  -2   8   6     1947.38     2110.73     72.96 o 
  -1   8   6      178.17      131.77     11.37 o 
   0   8   6      300.51      288.14     15.09 o 
   1   8   6      201.98      160.72      7.66 o 
   2   8   6       95.23       64.64      5.36 o 
   3   8   6      101.46       87.93     12.29 o 
   4   8   6      268.33      227.59      9.55 o 
   5   8   6      204.82      174.21      9.72 o 
   6   8   6        5.89        4.91      4.49 o 
   7   8   6       52.77       36.41      5.96 o 
   8   8   6       28.28       25.59      5.66 o 
   9   8   6        0.79        4.97      5.01 o 
  10   8   6      951.78     1080.94     48.62 o 
  11   8   6        0.01       -0.49      8.17 o 
  12   8   6       17.76       -1.74     12.32 o 
  13   8   6      501.06      547.53     24.51 o 
  14   8   6      293.92      313.42     18.00 o 
  15   8   6       15.08       10.93      9.01 o 
  16   8   6        1.69       11.47      9.31 o 
 -15   9   6        0.03        4.43      8.68 o 
 -14   9   6       20.00       19.70      8.09 o 
 -13   9   6       43.55       49.31      8.52 o 
 -12   9   6        4.36       18.08      7.27 o 
 -11   9   6        3.00        3.71      6.63 o 
 -10   9   6      146.16      141.99     10.22 o 
  -9   9   6        9.02        8.33      6.12 o 
  -8   9   6      111.17      117.44      8.88 o 
  -7   9   6       58.52       58.48      8.48 o 
  -6   9   6      120.62      128.98     12.39 o 
  -5   9   6      357.38      407.12     19.13 o 
  -4   9   6       10.31       13.86      6.41 o 
  -3   9   6      844.63      881.69     28.22 o 
  -2   9   6      492.80      542.74     25.86 o 
  -1   9   6       69.34       44.30      6.79 o 
   0   9   6      545.63      512.67     22.66 o 
   1   9   6      539.46      506.56     18.36 o 
   2   9   6        0.55        3.80      5.56 o 
   3   9   6       21.74       12.17      5.15 o 
   4   9   6        4.71        2.39      4.48 o 
   5   9   6      393.85      398.04     26.21 o 
   6   9   6       14.66       -2.05      5.30 o 
   7   9   6      247.27      238.70     11.98 o 
   8   9   6       75.37       62.60     10.99 o 
   9   9   6      702.65      792.32     31.29 o 
  10   9   6       22.78       20.03      7.75 o 
  11   9   6      256.81      278.50     16.43 o 
  12   9   6      117.38      133.29     12.12 o 
  13   9   6       23.20       15.24      8.72 o 
  14   9   6       64.31       60.48     10.93 o 
 -13  10   6        0.16       12.61      9.98 o 
 -12  10   6       85.69       95.62     12.19 o 
 -11  10   6       80.00       91.77     11.09 o 
 -10  10   6        1.78       11.32      8.88 o 
  -9  10   6        8.26       21.39      8.49 o 
  -8  10   6      111.57      122.40     11.58 o 
  -7  10   6       44.34       33.25      8.67 o 
  -6  10   6      175.22      187.25     13.12 o 
  -5  10   6       58.57       52.50     15.40 o 
  -4  10   6        2.04       -6.11      6.11 o 
  -3  10   6        0.30        1.98      5.82 o 
  -2  10   6       19.14       12.27      5.98 o 
  -1  10   6       12.37        6.58      5.86 o 
   0  10   6     1874.91     2297.58     69.30 o 
   1  10   6       72.78       64.13      7.41 o 
   2  10   6        9.79        6.67      5.84 o 
   3  10   6        2.19       -0.46      5.76 o 
   4  10   6       13.54       10.17      7.15 o 
   5  10   6        0.49       13.04      7.34 o 
   6  10   6       24.30       34.07     12.29 o 
   7  10   6       95.25       93.70     10.88 o 
   8  10   6        0.55        0.77     12.26 o 
   9  10   6       16.62        5.35      7.93 o 
  10  10   6       16.30        3.14      8.08 o 
  11  10   6       20.80       14.14      8.97 o 
  12  10   6      118.96      119.42     18.34 o 
 -10  11   6       30.21       40.28     19.90 o 
  -9  11   6       40.38       53.98     10.69 o 
  -8  11   6       14.84       -3.49      8.35 o 
  -7  11   6      119.76      129.92     12.73 o 
  -6  11   6       70.34       70.17     11.96 o 
  -5  11   6      324.91      373.82     23.45 o 
  -4  11   6       16.14       15.58      8.18 o 
  -3  11   6      328.70      374.09     21.76 o 
  -2  11   6        1.44        4.71      7.63 o 
  -1  11   6      401.17      415.97     17.67 o 
   0  11   6      167.76      183.22     11.69 o 
   1  11   6      405.38      444.65     24.67 o 
   2  11   6       73.51       62.32     12.82 o 
   3  11   6       75.30       77.65     10.55 o 
   4  11   6        6.67       18.14      8.18 o 
   5  11   6       46.80       46.05      9.22 o 
   6  11   6       49.54       25.68      9.34 o 
   7  11   6       91.38      107.95     14.89 o 
   8  11   6      160.60      131.86     15.70 o 
  -6  12   6      175.39      231.33     27.31 o 
  -5  12   6       73.21       65.74     19.33 o 
  -4  12   6       85.03      113.11     15.22 o 
  -3  12   6        0.78       11.05     10.22 o 
  -2  12   6        9.36       -1.00      8.77 o 
  -1  12   6       85.84       77.61     14.44 o 
   0  12   6       15.11       -2.94      9.85 o 
   1  12   6        0.30        4.37      9.05 o 
   2  12   6      136.39      137.41     13.06 o 
   3  12   6        1.20       16.89     17.51 o 
   4  12   6       22.25       31.19     12.74 o 
   5  12   6      186.76      161.96     25.65 o 
 -21   0   7       14.90        1.22     18.68 o 
 -19   0   7      119.15      121.56     13.54 o 
 -17   0   7       22.91       11.40      7.41 o 
 -15   0   7      163.94      145.68     12.23 o 
 -13   0   7        0.23       -0.74      5.44 o 
 -11   0   7      844.71      925.39     39.79 o 
  -9   0   7     1141.35     1192.01     39.24 o 
  -7   0   7       14.59       22.36      3.31 o 
  -5   0   7     3827.71     4102.44    127.89 o 
  -3   0   7       12.46        5.36      2.46 o 
  -1   0   7      268.35      285.03     14.03 o 
   1   0   7     6824.54     7932.00    244.90 o 
   3   0   7     4173.58     4395.26    136.52 o 
   5   0   7       43.32       22.22      2.87 o 
   7   0   7     2847.63     3030.83     95.29 o 
   9   0   7      109.01       77.37      5.64 o 
  11   0   7      985.32      968.65     33.15 o 
  13   0   7     1928.73     2181.80     70.83 o 
  15   0   7       86.16       87.50      9.90 o 
  17   0   7      219.94      266.08     17.31 o 
  19   0   7        0.43        3.08     10.52 o 
 -22   1   7       72.50       61.82     17.39 o 
 -21   1   7       23.97       28.01      8.06 o 
 -20   1   7       97.19       86.15      9.14 o 
 -19   1   7       18.43        8.92      6.44 o 
 -18   1   7       14.04       -3.24      5.70 o 
 -17   1   7       98.00       76.04      8.96 o 
 -16   1   7       99.51       66.70     13.27 o 
 -15   1   7     1424.89     1489.77     45.91 o 
 -14   1   7      687.52      639.70     21.30 o 
 -13   1   7       10.69        5.73      4.18 o 
 -12   1   7       92.90       68.36      7.59 o 
 -11   1   7      726.83      713.49     19.80 o 
 -10   1   7      206.73      176.09     11.61 o 
  -9   1   7       50.20       35.56      2.67 o 
  -8   1   7      253.57      280.53      8.89 o 
  -7   1   7      185.53      198.44      7.02 o 
  -6   1   7      106.76       77.15      3.72 o 
  -5   1   7       90.60       86.28      4.34 o 
  -4   1   7       85.41       86.62      4.27 o 
  -3   1   7      796.35      849.14     21.78 o 
  -2   1   7    11098.63    12350.19    268.86 o 
  -1   1   7      433.05      348.47      8.87 o 
   0   1   7      428.76      385.38      9.57 o 
   1   1   7      528.03      556.75     14.77 o 
   2   1   7     3297.21     3659.34     88.31 o 
   3   1   7      718.84      686.00     17.94 o 
   4   1   7      865.46      968.96     24.71 o 
   5   1   7      202.83      183.14      6.03 o 
   6   1   7     2038.32     2225.19     49.76 o 
   7   1   7       86.40       57.50      3.47 o 
   8   1   7       13.56       12.99      2.44 o 
   9   1   7        0.26        1.66      2.60 o 
  10   1   7     1379.48     1421.11     33.09 o 
  11   1   7      127.13       96.77      5.00 o 
  12   1   7      120.78      104.28      5.76 o 
  13   1   7       13.34        5.96      3.09 o 
  14   1   7       74.49       58.87      5.25 o 
  15   1   7       93.96       88.06      8.68 o 
  16   1   7        3.60        3.32      4.78 o 
  17   1   7        6.97       13.98      7.69 o 
  18   1   7      136.24      122.50     17.22 o 
  19   1   7       10.87       25.03     12.36 o 
  20   1   7       33.52       16.42     12.77 o 
  21   1   7       15.52       16.69     14.41 o 
 -21   2   7      134.20      129.19     12.79 o 
 -20   2   7       25.00       17.84      8.75 o 
 -19   2   7      144.51      162.66     10.79 o 
 -18   2   7        2.13        1.35      5.57 o 
 -17   2   7       25.39       20.33      6.03 o 
 -16   2   7      179.79      166.92      9.88 o 
 -15   2   7       17.91       16.75      5.10 o 
 -14   2   7     2416.03     2604.49     90.85 o 
 -13   2   7       10.69        3.61      4.68 o 
 -12   2   7      138.47      139.04      6.75 o 
 -11   2   7       40.99       31.47      3.93 o 
 -10   2   7      468.20      451.25     13.57 o 
  -9   2   7       70.82       88.54      5.16 o 
  -8   2   7       28.23       17.56      3.14 o 
  -7   2   7      975.31     1063.68     24.87 o 
  -6   2   7     1069.80     1100.43     25.56 o 
  -5   2   7     1217.11     1208.31     27.69 o 
  -4   2   7      188.85      144.56      5.60 o 
  -3   2   7      191.79      173.88      5.54 o 
  -2   2   7      836.11     1026.17     23.64 o 
  -1   2   7     1483.93     1567.85     35.32 o 
   0   2   7     1360.25     1580.94     38.83 o 
   1   2   7      149.21      119.03      4.82 o 
   2   2   7     3551.38     3967.96     95.91 o 
   3   2   7        6.29        3.82      2.13 o 
   4   2   7     2051.53     2239.18     50.00 o 
   5   2   7     2565.86     2689.56     59.80 o 
   6   2   7     1077.96     1152.69     26.62 o 
   7   2   7      384.00      408.82     10.73 o 
   8   2   7       86.00       99.27      4.96 o 
   9   2   7     1192.80     1151.78     27.18 o 
  10   2   7        1.15        1.53      2.93 o 
  11   2   7     1726.02     1851.10     42.65 o 
  12   2   7     1455.54     1487.27     38.40 o 
  13   2   7        5.59       13.27      3.90 o 
  14   2   7        0.44       -2.28      3.73 o 
  15   2   7       73.22       49.90      6.52 o 
  16   2   7        9.32        6.28      5.96 o 
  17   2   7       83.92       83.37     10.97 o 
  18   2   7      469.43      570.32     42.69 o 
 -21   3   7        1.28        6.50      9.28 o 
 -20   3   7      274.82      275.60     16.84 o 
 -19   3   7        7.83       23.92      7.91 o 
 -18   3   7       87.96       85.39      9.67 o 
 -17   3   7       19.93       12.88      6.68 o 
 -16   3   7      136.85      139.97     10.46 o 
 -15   3   7      501.05      464.88     18.75 o 
 -14   3   7        1.44        8.83      4.57 o 
 -13   3   7        1.29       -3.34      3.57 o 
 -12   3   7     1078.65     1044.77     28.13 o 
 -11   3   7      107.26       72.84      6.29 o 
 -10   3   7       91.93       83.40      5.32 o 
  -9   3   7      369.48      387.63     12.21 o 
  -8   3   7     1757.30     1696.10     42.82 o 
  -7   3   7     1916.96     2041.35     46.15 o 
  -6   3   7      731.59      784.52     18.89 o 
  -5   3   7        5.89        0.22      3.41 o 
  -4   3   7      477.18      505.97     12.71 o 
  -3   3   7      727.67      862.16     20.35 o 
  -2   3   7      726.02      732.51     17.48 o 
  -1   3   7      382.82      365.31      9.56 o 
   0   3   7      479.20      444.37     11.23 o 
   1   3   7     2589.67     2874.34     63.81 o 
   2   3   7      149.88      151.07      5.05 o 
   3   3   7        0.03       -1.09      1.99 o 
   4   3   7     1200.73     1217.68     28.07 o 
   5   3   7     1876.78     1902.43     42.93 o 
   6   3   7      129.54      117.80      4.70 o 
   7   3   7      193.46      169.62      7.86 o 
   8   3   7        4.42        1.80      2.54 o 
   9   3   7       10.96        8.69      3.16 o 
  10   3   7       87.32       81.34      7.33 o 
  11   3   7      763.37      806.83     22.34 o 
  12   3   7      942.68      972.86     26.44 o 
  13   3   7        0.64        3.59      4.93 o 
  14   3   7      190.31      167.15      9.13 o 
  15   3   7      269.70      281.61     20.66 o 
  16   3   7      129.84      130.48     10.33 o 
  17   3   7       60.08       53.05      8.17 o 
  18   3   7       63.23       51.55      8.97 o 
  19   3   7        2.27       -3.48     13.40 o 
 -20   4   7       66.76       72.97     10.84 o 
 -19   4   7       15.16        7.82      8.10 o 
 -18   4   7        0.81        0.23      8.14 o 
 -17   4   7       60.49       59.25      8.56 o 
 -16   4   7      177.23      180.40     12.17 o 
 -15   4   7      120.73      113.93     11.55 o 
 -14   4   7       92.13       86.78      7.16 o 
 -13   4   7      443.57      444.68     14.45 o 
 -12   4   7       25.56       13.19      3.97 o 
 -11   4   7       16.31       10.92      3.74 o 
 -10   4   7       43.85       37.08      4.28 o 
  -9   4   7      416.38      418.33     15.34 o 
  -8   4   7      158.65      143.38      6.98 o 
  -7   4   7     3344.02     3776.87     83.91 o 
  -6   4   7      843.17      887.29     21.36 o 
  -5   4   7       78.13       95.21      6.48 o 
  -4   4   7        6.64       -0.47      2.41 o 
  -3   4   7     1018.85     1207.43     28.05 o 
  -2   4   7     2787.63     3013.08     67.11 o 
  -1   4   7     6786.17     7732.81    169.40 o 
   0   4   7      477.56      487.94     17.79 o 
   1   4   7     1652.93     1846.26     41.79 o 
   2   4   7       46.24       32.52      2.83 o 
   3   4   7      360.17      360.80      9.77 o 
   4   4   7     1299.99     1305.52     30.25 o 
   5   4   7       92.59      105.80      6.49 o 
   6   4   7     1385.17     1416.15     40.11 o 
   7   4   7      645.35      718.49     17.84 o 
   8   4   7      101.24       72.36      6.96 o 
   9   4   7      353.36      322.64     12.00 o 
  10   4   7      374.72      380.55     13.98 o 
  11   4   7      348.16      349.01     13.29 o 
  12   4   7       42.24       41.81      5.43 o 
  13   4   7      278.23      244.95     11.43 o 
  14   4   7       16.05        7.32      7.83 o 
  15   4   7      224.41      224.11     21.05 o 
  16   4   7      340.79      351.11     18.58 o 
  17   4   7        2.82       -0.72      7.34 o 
  18   4   7        4.00        0.88      7.63 o 
  19   4   7        1.04        5.40      9.97 o 
 -19   5   7      108.82      101.28     11.41 o 
 -18   5   7      215.64      249.59     16.19 o 
 -17   5   7       48.63       31.28      7.79 o 
 -16   5   7      107.34       84.77     11.12 o 
 -15   5   7      254.34      261.61     14.80 o 
 -14   5   7       43.13       53.25      6.70 o 
 -13   5   7      142.14      126.88      8.48 o 
 -12   5   7       83.93       61.12      9.31 o 
 -11   5   7       25.05       20.67      4.95 o 
 -10   5   7      501.30      536.65     16.26 o 
  -9   5   7      213.56      209.02      8.78 o 
  -8   5   7      789.05      685.26     19.46 o 
  -7   5   7       97.46       69.62      5.04 o 
  -6   5   7      346.41      262.23      8.26 o 
  -5   5   7       99.66       86.14      4.61 o 
  -4   5   7        0.83       -2.63      2.63 o 
  -3   5   7       47.60       44.17      4.66 o 
  -2   5   7      756.77      790.64     19.29 o 
  -1   5   7      649.05      712.19     17.59 o 
   0   5   7       37.20       19.89      2.90 o 
   1   5   7       28.94       22.47      3.02 o 
   2   5   7     1976.13     2185.35     49.46 o 
   3   5   7       93.96       80.70      4.33 o 
   4   5   7     3731.06     4413.06     97.82 o 
   5   5   7      337.07      355.19     10.10 o 
   6   5   7      217.69      205.44      9.87 o 
   7   5   7       22.59       20.11      3.82 o 
   8   5   7        3.67       -0.36      3.95 o 
   9   5   7      123.23       94.70      7.76 o 
  10   5   7      337.16      311.17     14.65 o 
  11   5   7        3.30       -3.00      5.09 o 
  12   5   7        2.93       -1.27      4.41 o 
  13   5   7      136.32      129.09      9.15 o 
  14   5   7       94.60       80.69      9.45 o 
  15   5   7        3.48       -4.69      6.81 o 
  16   5   7      203.51      248.80     18.84 o 
  17   5   7       14.43        9.31     10.67 o 
  18   5   7       78.70       59.97     10.12 o 
  19   5   7      170.57      187.84     18.03 o 
 -19   6   7       32.82       27.11     18.60 o 
 -18   6   7      159.83      200.31     17.09 o 
 -17   6   7       93.20       94.64     17.65 o 
 -16   6   7       35.79       22.94      7.69 o 
 -15   6   7        8.34        9.77      6.24 o 
 -14   6   7      160.16      139.01      9.60 o 
 -13   6   7      101.01       97.52     14.03 o 
 -12   6   7        1.01        2.94      4.82 o 
 -11   6   7      220.72      210.26     10.66 o 
 -10   6   7      466.19      485.22     17.55 o 
  -9   6   7       47.02       48.17      5.67 o 
  -8   6   7      479.56      464.01     16.48 o 
  -7   6   7     3259.99     3568.67    103.80 o 
  -6   6   7       20.24       15.26      3.55 o 
  -5   6   7       30.17       17.64      3.46 o 
  -4   6   7      766.86      748.14     24.07 o 
  -3   6   7     1955.11     2240.31     50.99 o 
  -2   6   7        6.63       -0.26      2.93 o 
  -1   6   7      294.90      269.39      8.59 o 
   0   6   7      379.22      394.75     11.08 o 
   1   6   7      180.49      197.53      7.08 o 
   2   6   7       45.83       35.67      4.03 o 
   3   6   7      604.14      549.14     15.99 o 
   4   6   7      415.38      372.11     11.92 o 
   5   6   7       79.81       77.62      5.31 o 
   6   6   7     2008.58     2124.73     53.54 o 
   7   6   7       90.48       62.08      5.71 o 
   8   6   7      149.58      135.93      8.07 o 
   9   6   7      580.52      543.23     22.60 o 
  11   6   7       56.95       72.43      7.92 o 
  12   6   7        9.87        6.98      5.16 o 
  13   6   7      181.65      190.47     16.00 o 
  14   6   7        2.40       -2.17      6.87 o 
  15   6   7        9.99       11.48      7.65 o 
  16   6   7      218.38      236.82     15.63 o 
  17   6   7       11.65        6.91     10.68 o 
  18   6   7      149.50      182.66     17.85 o 
 -17   7   7       35.00       30.80      8.80 o 
 -16   7   7       96.80       95.53     11.24 o 
 -15   7   7      145.97      170.51     11.36 o 
 -14   7   7        6.59        1.64      6.28 o 
 -13   7   7      371.67      432.00     20.67 o 
 -12   7   7      203.77      234.00     12.17 o 
 -11   7   7       24.08       20.82      5.65 o 
 -10   7   7       25.83       22.68      5.70 o 
  -9   7   7        4.23        4.30      4.83 o 
  -8   7   7      276.04      255.27     11.76 o 
  -7   7   7      171.01      145.05     13.75 o 
  -6   7   7        5.27        8.34      4.55 o 
  -5   7   7      165.36      132.37      6.92 o 
  -4   7   7       74.89       59.07      5.09 o 
  -3   7   7       82.24       72.00      4.85 o 
  -2   7   7      169.64      177.46      9.46 o 
  -1   7   7     1207.77     1190.05     31.36 o 
   0   7   7      122.84      103.01      7.86 o 
   1   7   7      244.09      219.26      8.78 o 
   2   7   7       77.08       84.93      5.59 o 
   3   7   7      240.67      206.75      8.51 o 
   4   7   7      134.85      120.65      6.57 o 
   5   7   7      359.52      373.45     12.48 o 
   6   7   7      546.53      559.56     20.89 o 
   7   7   7      288.41      263.60     11.83 o 
   8   7   7       18.44       21.08      5.21 o 
   9   7   7       12.13        2.65      4.73 o 
  10   7   7       44.00       40.84      6.24 o 
  11   7   7        0.65       -3.46      5.07 o 
  12   7   7       97.01       82.46     12.20 o 
  13   7   7       11.60        7.29     21.90 o 
  14   7   7      206.53      228.10     18.48 o 
  15   7   7       15.72       21.49     11.57 o 
  16   7   7      166.77      203.95     18.99 o 
  17   7   7      443.06      601.48     34.14 o 
 -16   8   7       18.46       12.99      9.75 o 
 -15   8   7        0.48       -7.29      7.29 o 
 -14   8   7       12.58       16.21      7.54 o 
 -13   8   7      254.14      284.54     14.60 o 
 -12   8   7       27.19       27.37      6.97 o 
 -11   8   7        0.21       -3.47      5.49 o 
 -10   8   7      168.16      164.82     10.87 o 
  -9   8   7       34.07       21.43      7.45 o 
  -8   8   7       67.48       81.82      7.39 o 
  -7   8   7       91.08       83.95      7.12 o 
  -6   8   7       25.57       31.23      5.70 o 
  -5   8   7      927.61      991.72     38.04 o 
  -4   8   7       17.91       13.73      4.94 o 
  -3   8   7       18.01       14.77      5.00 o 
  -2   8   7        2.05       -4.11      4.11 o 
  -1   8   7      167.03      122.72      7.76 o 
   0   8   7      156.83       97.35      6.22 o 
   1   8   7       16.55       13.39      4.13 o 
   2   8   7       32.01       17.32      4.49 o 
   3   8   7       63.88       38.19      4.88 o 
   4   8   7      268.20      240.66     13.80 o 
   5   8   7      320.67      323.81     23.04 o 
   6   8   7      379.52      359.53     14.55 o 
   7   8   7      247.07      255.28     12.16 o 
   8   8   7        0.05       -2.59      4.89 o 
   9   8   7        6.68        8.67      5.57 o 
  10   8   7       35.40       39.51      6.60 o 
  11   8   7       71.92       55.29      8.39 o 
  12   8   7       49.34       28.59      8.56 o 
  13   8   7       19.23       16.22      8.07 o 
  14   8   7        3.98       -1.46      8.17 o 
  15   8   7      114.59      133.13     13.21 o 
 -15   9   7       57.37       51.66     11.16 o 
 -14   9   7       46.39       46.80     10.18 o 
 -13   9   7        0.31        3.38     11.39 o 
 -12   9   7       59.64       53.69     11.01 o 
 -11   9   7        5.63        3.40      6.93 o 
 -10   9   7       83.78       90.98      8.66 o 
  -9   9   7        0.02       -4.65      6.11 o 
  -8   9   7      508.62      566.51     24.91 o 
  -7   9   7       11.82        0.21      6.41 o 
  -6   9   7       79.15       72.89     11.26 o 
  -5   9   7      127.20      130.49     10.55 o 
  -4   9   7      571.09      634.96     34.59 o 
  -3   9   7       16.48       14.58      8.27 o 
  -2   9   7       21.93        9.26      5.32 o 
  -1   9   7      101.86       86.39      7.43 o 
   0   9   7        3.01        1.66      4.94 o 
   1   9   7        0.06        3.42      5.17 o 
   2   9   7       69.56       48.64      6.55 o 
   3   9   7      101.31      111.77     34.31 o 
   4   9   7      103.39       79.50      7.41 o 
   5   9   7       85.48       66.99      7.15 o 
   6   9   7       82.21       60.18      7.07 o 
   7   9   7        2.08        8.62      5.63 o 
   8   9   7        0.09       -3.91      5.84 o 
   9   9   7       39.67       40.78      6.97 o 
  10   9   7       27.40       19.99     14.67 o 
  11   9   7      117.01       98.40     10.83 o 
  12   9   7      211.73      266.23     20.31 o 
  13   9   7      904.64     1177.14     44.32 o 
  14   9   7       53.97       31.57     12.20 o 
 -13  10   7       32.85       63.11     14.70 o 
 -12  10   7       13.25       15.15     14.53 o 
 -11  10   7      124.08      134.99     12.78 o 
 -10  10   7       37.49       52.93     10.04 o 
  -9  10   7      286.71      383.02     27.77 o 
  -8  10   7      286.26      392.45     23.30 o 
  -7  10   7       19.74       17.72      8.02 o 
  -6  10   7        0.01       -3.11      8.68 o 
  -5  10   7       39.72       26.61      7.72 o 
  -4  10   7      248.65      291.36     19.35 o 
  -3  10   7       52.29       40.68      7.84 o 
  -2  10   7        0.78       -5.55      5.68 o 
  -1  10   7       37.24       36.34      6.56 o 
   0  10   7      404.59      423.70     17.18 o 
   1  10   7        1.04       -6.56      8.54 o 
   2  10   7       13.16       11.16      8.56 o 
   3  10   7        0.73       -0.88      6.85 o 
   4  10   7      132.68      124.28     11.27 o 
   5  10   7        3.20        4.61      7.47 o 
   6  10   7      127.24      114.68     10.90 o 
   7  10   7       28.06       21.69      8.50 o 
   8  10   7       54.30       61.86     10.56 o 
   9  10   7       61.75       54.46     10.16 o 
  10  10   7       24.22       30.15      9.37 o 
  11  10   7       60.81       64.23     10.54 o 
 -10  11   7       24.90       50.46     19.40 o 
  -9  11   7      337.06      440.91     22.94 o 
  -8  11   7      347.06      411.14     23.36 o 
  -7  11   7       91.69      101.36     11.60 o 
  -6  11   7      133.06      116.30     12.39 o 
  -5  11   7       52.87       42.46      9.50 o 
  -4  11   7       74.70       90.48     10.68 o 
  -3  11   7        2.90       15.29     10.26 o 
  -2  11   7      110.84       99.67     10.82 o 
  -1  11   7      100.77       88.33     11.12 o 
   0  11   7      296.94      319.04     24.12 o 
   1  11   7      263.31      286.83     17.20 o 
   2  11   7      154.08      145.58     12.68 o 
   3  11   7      190.89      205.77     14.70 o 
   4  11   7       42.32       25.55      9.27 o 
   5  11   7        0.37       -2.47      9.01 o 
   6  11   7       12.64       22.56      8.97 o 
   7  11   7      109.21      129.45     15.37 o 
   8  11   7        4.76        3.55     27.46 o 
  -5  12   7       23.28       55.89     19.03 o 
  -3  12   7       16.76       31.30     18.86 o 
  -2  12   7       21.41       21.01     17.79 o 
  -1  12   7       19.55       26.55     11.78 o 
   0  12   7       41.83       41.13     10.52 o 
   1  12   7       17.58       18.66     11.62 o 
   2  12   7        0.69        1.56     12.34 o 
   3  12   7      162.51      178.83     25.90 o 
   4  12   7      419.38      437.24     27.93 o 
 -20   0   8        0.91        7.73      9.67 o 
 -18   0   8       12.43       16.03      8.60 o 
 -16   0   8       32.99       14.19      7.35 o 
 -14   0   8      330.55      247.98     16.12 o 
 -12   0   8       56.55       53.06     11.43 o 
 -10   0   8     2782.75     3033.57    118.59 o 
  -8   0   8      667.59      644.57     22.55 o 
  -6   0   8      626.78      531.89     18.82 o 
  -4   0   8     4644.08     5018.35    155.83 o 
  -2   0   8     1308.27     1441.38     46.12 o 
   0   0   8       33.46       20.49      2.82 o 
   2   0   8      105.86      128.47      7.45 o 
   4   0   8     3023.66     3202.99    105.28 o 
   6   0   8      188.54      180.53      8.27 o 
   8   0   8     1541.47     1522.57     49.49 o 
  10   0   8      834.02      806.62     29.02 o 
  14   0   8        0.04       -5.13      5.96 o 
  16   0   8       28.92       20.72     12.38 o 
  18   0   8        8.24       20.27     11.46 o 
  20   0   8       16.89       20.00     12.56 o 
 -21   1   8       96.88       92.98      9.94 o 
 -20   1   8       23.15       22.53      7.37 o 
 -19   1   8       15.81        8.46      6.24 o 
 -18   1   8       99.86       81.03      8.19 o 
 -17   1   8        4.12        5.96      5.51 o 
 -16   1   8        1.11        0.69      5.24 o 
 -15   1   8      423.70      387.35     15.59 o 
 -14   1   8      246.00      207.03     10.49 o 
 -13   1   8      258.38      227.69     10.63 o 
 -12   1   8      961.90      970.13     36.54 o 
 -11   1   8      324.51      309.99     10.56 o 
 -10   1   8      437.24      465.51     14.02 o 
  -9   1   8      381.98      397.95     12.22 o 
  -8   1   8      545.42      513.25     13.13 o 
  -7   1   8     2612.86     2720.40     60.67 o 
  -6   1   8      969.07     1006.81     23.58 o 
  -5   1   8        2.29        0.31      2.15 o 
  -4   1   8     4617.32     5248.48    115.31 o 
  -3   1   8      108.49       92.99      3.86 o 
  -2   1   8     8879.23    10344.87    225.51 o 
  -1   1   8        9.72        1.37      1.77 o 
   0   1   8     2785.42     3256.33     71.80 o 
   1   1   8     1236.92     1241.84     31.15 o 
   2   1   8      106.74       97.45      8.26 o 
   3   1   8      576.87      584.78     15.77 o 
   4   1   8        1.42       -1.50      1.99 o 
   5   1   8      151.22      134.91      5.57 o 
   6   1   8      299.70      282.46      7.94 o 
   7   1   8        5.44        2.95      2.72 o 
   8   1   8       77.64       65.78      4.48 o 
   9   1   8       67.24       54.03      5.61 o 
  10   1   8       42.53       25.77      3.28 o 
  11   1   8      386.22      382.29     12.21 o 
  12   1   8      153.24      130.96      6.63 o 
  13   1   8        1.86       -0.86      3.43 o 
  14   1   8      241.40      212.72     10.36 o 
  15   1   8       60.22       40.94      5.75 o 
  16   1   8      277.66      303.40     13.54 o 
  17   1   8      196.60      189.78     12.05 o 
  18   1   8      295.88      299.61     19.27 o 
  19   1   8      113.11      104.78     18.33 o 
  20   1   8       11.33       20.34     12.43 o 
 -21   2   8        0.04       -9.11      9.11 o 
 -20   2   8       24.77       11.91      8.60 o 
 -19   2   8        6.21        0.50      6.42 o 
 -18   2   8       52.51       62.69      7.77 o 
 -17   2   8       11.56       19.08      6.60 o 
 -16   2   8       78.05       66.97      9.93 o 
 -15   2   8      869.31      858.09     27.59 o 
 -14   2   8      509.24      462.98     16.84 o 
 -13   2   8      130.95       90.08      6.95 o 
 -12   2   8      328.66      319.21     17.52 o 
 -11   2   8     1024.27     1101.88     32.71 o 
 -10   2   8      173.70      166.06      7.19 o 
  -9   2   8        5.07        2.34      3.02 o 
  -8   2   8       44.56       27.34      3.60 o 
  -7   2   8      203.44      200.75      6.49 o 
  -6   2   8      602.09      607.49     15.03 o 
  -5   2   8     2894.29     3068.02     68.19 o 
  -4   2   8      151.74      158.96      5.38 o 
  -3   2   8     4477.77     4992.33    109.78 o 
  -2   2   8       64.95       43.96      3.77 o 
  -1   2   8     8131.14     9679.53    211.35 o 
   0   2   8     1444.44     1449.42     32.87 o 
   1   2   8      600.55      755.97     19.85 o 
   2   2   8      155.36      124.79      5.70 o 
   3   2   8     3139.14     3591.14     87.33 o 
   4   2   8       23.80       14.13      2.76 o 
   5   2   8        0.02       -0.90      1.77 o 
   6   2   8      399.43      401.11     10.56 o 
   7   2   8      512.43      524.50     13.40 o 
   8   2   8      513.44      530.86     13.71 o 
   9   2   8      373.02      359.70     11.50 o 
  10   2   8      172.95      146.32      6.73 o 
  11   2   8      164.20      119.57      6.21 o 
  12   2   8       13.66       16.46      3.79 o 
  13   2   8        9.29        5.60      3.75 o 
  14   2   8        0.30       -3.74      3.74 o 
  15   2   8        2.00        2.57      4.52 o 
  16   2   8      110.91       85.44     10.78 o 
  17   2   8        4.90       -6.54     19.70 o 
  18   2   8       34.12       40.40      9.77 o 
  19   2   8       38.62       32.60     13.00 o 
  20   2   8       25.65       25.83     14.44 o 
 -21   3   8      151.34      177.95     25.70 o 
 -20   3   8      249.84      287.62     21.94 o 
 -19   3   8      112.55       94.50     10.22 o 
 -18   3   8       41.15       22.59      7.60 o 
 -17   3   8      174.91      180.87     12.79 o 
 -16   3   8      411.91      404.78     16.39 o 
 -15   3   8        5.32       -0.54      5.73 o 
 -14   3   8       14.16       19.81      5.04 o 
 -13   3   8       96.65       98.75      7.11 o 
 -12   3   8      589.78      581.59     17.24 o 
 -11   3   8      339.51      288.44     11.96 o 
 -10   3   8       95.36       88.18      5.57 o 
  -9   3   8      190.99      176.37     14.81 o 
  -8   3   8      339.06      341.65     11.07 o 
  -7   3   8      179.24      197.42      7.90 o 
  -6   3   8       24.60       14.37      2.57 o 
  -5   3   8     1082.69     1138.83     28.98 o 
  -4   3   8      835.66      901.03     21.38 o 
  -3   3   8     3354.51     3908.59     86.29 o 
  -2   3   8        0.54       -2.00      2.00 o 
  -1   3   8     2803.43     3349.10     74.22 o 
   0   3   8      212.50      241.33      7.08 o 
   1   3   8      952.55     1020.26     23.71 o 
   2   3   8      205.39      135.20      4.83 o 
   3   3   8      904.80     1036.45     24.13 o 
   4   3   8     1618.79     1915.99     43.21 o 
   5   3   8      716.79      735.66     17.84 o 
   6   3   8      526.16      525.32     13.40 o 
   7   3   8       59.76       48.46      5.38 o 
   8   3   8      264.92      243.35      8.83 o 
   9   3   8      781.20      748.69     20.77 o 
  10   3   8        4.79        1.47      3.29 o 
  11   3   8       65.02       46.04      7.86 o 
  12   3   8        0.37       -2.25      3.57 o 
  13   3   8        1.92        0.92      4.30 o 
  14   3   8       22.35       10.52      5.62 o 
  15   3   8      284.87      279.32     15.43 o 
  16   3   8      152.93      148.61     10.76 o 
  17   3   8      222.49      255.12     17.98 o 
  18   3   8        8.65       -0.71      8.67 o 
  19   3   8        7.24       -2.04     12.10 o 
 -20   4   8       89.77       87.99     11.37 o 
 -19   4   8      147.73      140.98     27.40 o 
 -18   4   8      161.73      159.36     12.79 o 
 -17   4   8      112.47      118.95     11.12 o 
 -16   4   8      338.13      383.84     18.85 o 
 -15   4   8        4.90        4.82      5.72 o 
 -14   4   8      500.59      492.38     21.11 o 
 -13   4   8      547.77      577.52     17.64 o 
 -12   4   8     1752.85     1838.06     47.23 o 
 -11   4   8      102.41       99.06      6.19 o 
 -10   4   8      265.20      290.62     12.40 o 
  -9   4   8      149.41      121.52      6.48 o 
  -8   4   8       40.40       43.49      4.46 o 
  -7   4   8      470.56      407.89     11.23 o 
  -6   4   8      175.57      140.26      6.80 o 
  -5   4   8        0.02        1.49      2.60 o 
  -4   4   8     2608.77     2889.22     64.64 o 
  -3   4   8      728.86      660.91     16.40 o 
  -2   4   8     1611.39     1877.67     42.65 o 
  -1   4   8      825.08      938.57     22.29 o 
   0   4   8      540.88      712.79     17.43 o 
   1   4   8      135.72      136.83      5.24 o 
   2   4   8     1649.91     1761.43     40.07 o 
   3   4   8       32.15       25.33      2.96 o 
   4   4   8     1340.52     1496.55     34.47 o 
   5   4   8       43.79       28.08      3.17 o 
   6   4   8     2033.60     2145.67     53.63 o 
   7   4   8       61.99       64.50      5.22 o 
   8   4   8        6.82       11.42      3.56 o 
   9   4   8      229.86      207.64     12.67 o 
  10   4   8      395.41      347.28     25.99 o 
  11   4   8        6.76        2.47      4.30 o 
  12   4   8      137.04      100.58      7.27 o 
  13   4   8        7.57       -1.68      4.68 o 
  14   4   8       23.84       26.88      5.62 o 
  15   4   8       32.20       27.61      7.31 o 
  16   4   8       66.73       73.59      8.87 o 
  17   4   8       64.03       61.52     19.63 o 
  18   4   8        9.82       11.58     14.93 o 
  19   4   8       10.70       -9.90     14.04 o 
 -19   5   8        3.50       -2.86      7.97 o 
 -18   5   8      202.00      221.34     16.09 o 
 -17   5   8      116.43      126.13     11.33 o 
 -16   5   8      613.03      707.61     28.83 o 
 -15   5   8      117.37      124.74     10.53 o 
 -14   5   8        0.18        4.15      5.43 o 
 -13   5   8       78.76       74.66      7.21 o 
 -12   5   8       45.84       52.19     10.30 o 
 -11   5   8      118.86       81.87      6.84 o 
 -10   5   8      802.34      774.38     23.65 o 
  -9   5   8      127.82       96.98      6.45 o 
  -8   5   8     3365.46     3643.36     89.51 o 
  -7   5   8      119.13       98.51      5.90 o 
  -6   5   8     1566.45     1556.17     36.07 o 
  -5   5   8        0.32        0.06      2.94 o 
  -4   5   8      493.28      464.56     14.82 o 
  -3   5   8      164.03      166.48      6.34 o 
  -2   5   8       10.60        8.39      2.88 o 
  -1   5   8     1052.18     1114.04     28.67 o 
   0   5   8      656.45      766.29     18.90 o 
   1   5   8        5.17        6.15      2.82 o 
   2   5   8     1219.38     1266.02     29.59 o 
   3   5   8        0.12        3.73      2.81 o 
   4   5   8      127.00      131.26      5.50 o 
   5   5   8        6.47       11.03      3.61 o 
   6   5   8       65.03       56.44      6.33 o 
   7   5   8      285.60      285.76     11.76 o 
   8   5   8        1.61       -3.18      3.91 o 
   9   5   8      928.70     1006.89     30.85 o 
  10   5   8      799.34      819.15     26.03 o 
  11   5   8        7.00        5.49      4.66 o 
  12   5   8        0.36       -4.71      4.71 o 
  13   5   8      151.02      135.76     11.20 o 
  14   5   8       38.35       31.69     11.33 o 
  15   5   8        3.67        6.96      7.46 o 
  16   5   8      116.09       91.79     11.10 o 
  17   5   8        0.52        3.21     10.62 o 
  18   5   8       41.42       60.44     12.00 o 
 -18   6   8        0.01       -8.45      8.45 o 
 -17   6   8       41.10       28.49     15.26 o 
 -16   6   8       16.73       33.85      8.18 o 
 -15   6   8        1.85       -5.12      5.85 o 
 -14   6   8      354.07      414.85     21.78 o 
 -13   6   8       24.91       18.46      5.85 o 
 -12   6   8      402.88      445.35     17.24 o 
 -11   6   8       10.23       10.60      6.09 o 
 -10   6   8       12.96       11.86      7.15 o 
  -9   6   8        5.16       -0.56      4.54 o 
  -8   6   8      887.87      902.97     28.05 o 
  -7   6   8      296.52      311.17     12.57 o 
  -6   6   8     1084.10     1121.40     29.83 o 
  -5   6   8        1.25        1.25      3.95 o 
  -4   6   8      450.87      422.71     11.97 o 
  -3   6   8      336.24      344.32     10.27 o 
  -2   6   8      247.93      234.34      8.43 o 
  -1   6   8       20.34       24.93      3.61 o 
   0   6   8     1509.88     1662.39     38.51 o 
   1   6   8      338.35      339.50     10.18 o 
   2   6   8        2.77       -3.24      3.24 o 
   3   6   8      261.38      237.81      9.00 o 
   4   6   8      267.81      232.07     10.54 o 
   5   6   8     2522.06     2820.08     78.68 o 
   6   6   8      714.78      688.70     22.85 o 
   7   6   8       30.61       20.02      4.88 o 
   8   6   8        7.05        1.02      4.18 o 
   9   6   8      103.36       77.83      8.39 o 
  10   6   8      241.40      253.43     20.61 o 
  11   6   8       18.72       13.83      5.43 o 
  12   6   8        1.63        1.59      5.35 o 
  13   6   8      252.42      262.03     15.16 o 
  14   6   8       23.37       18.01      7.51 o 
  15   6   8       37.36       36.51      8.68 o 
  16   6   8       10.65        5.24      8.36 o 
  17   6   8      157.32      172.98     24.05 o 
 -17   7   8       59.69       33.46      9.49 o 
 -16   7   8      415.29      496.12     30.05 o 
 -15   7   8      214.53      276.01     14.30 o 
 -14   7   8      637.12      765.39     26.55 o 
 -13   7   8      221.23      259.23     13.66 o 
 -12   7   8       23.77       22.21      6.42 o 
 -11   7   8      198.62      221.83     15.06 o 
 -10   7   8       18.37       10.53      5.24 o 
  -9   7   8       15.54        6.75      5.08 o 
  -8   7   8       38.63       37.28      5.69 o 
  -7   7   8      304.21      334.24     14.93 o 
  -6   7   8       32.91       34.60      5.14 o 
  -5   7   8      105.60       89.26      5.96 o 
  -4   7   8       52.17       43.15      5.26 o 
  -3   7   8     1060.53     1120.95     27.22 o 
  -2   7   8      574.87      587.88     15.67 o 
  -1   7   8      157.30      131.64      9.24 o 
   0   7   8      299.16      288.48     10.30 o 
   1   7   8       64.00       42.21      4.66 o 
   2   7   8       51.16       40.77      4.60 o 
   3   7   8       14.30       23.59      4.84 o 
   4   7   8        4.71        5.06      4.24 o 
   5   7   8       10.45        5.35      4.45 o 
   6   7   8      109.18      104.47     10.74 o 
   7   7   8        0.00       -3.10      4.31 o 
   8   7   8      119.99       76.99      8.24 o 
   9   7   8      116.15      123.91     12.62 o 
  10   7   8        0.08       -5.12      5.12 o 
  11   7   8       13.37       -0.17      5.66 o 
  12   7   8        6.58       18.05      7.56 o 
  13   7   8       15.90       21.95      8.21 o 
  14   7   8        0.56       -3.14      7.61 o 
  15   7   8        2.07       -0.18      9.31 o 
  16   7   8       59.76       84.09     22.83 o 
 -16   8   8       13.47       30.92     10.15 o 
 -15   8   8      164.86      184.23     12.50 o 
 -14   8   8       10.22        4.16      6.99 o 
 -13   8   8        0.05        5.71      6.99 o 
 -12   8   8        0.06        1.02      6.24 o 
 -11   8   8       49.64       31.55      6.82 o 
 -10   8   8        0.83       -1.61      5.47 o 
  -9   8   8      335.49      373.16     17.00 o 
  -8   8   8      242.22      229.47     21.06 o 
  -7   8   8       79.69       73.25      7.41 o 
  -6   8   8      121.45       89.10      7.52 o 
  -5   8   8       10.43        4.36      7.76 o 
  -4   8   8      575.52      566.12     19.49 o 
  -3   8   8      419.23      439.48     17.11 o 
  -2   8   8      134.63      112.41      8.68 o 
  -1   8   8        9.87        5.68      5.48 o 
   0   8   8      573.56      582.45     17.58 o 
   1   8   8      303.43      242.98      9.89 o 
   2   8   8      135.79      114.48      7.96 o 
   3   8   8        0.00        3.32      4.74 o 
   4   8   8      102.68      102.54     10.63 o 
   5   8   8       40.07       22.10      6.32 o 
   6   8   8      445.17      479.94     17.89 o 
   7   8   8        8.34        0.90      5.12 o 
   8   8   8        0.06        3.10      5.05 o 
   9   8   8       44.22       39.91      6.72 o 
  10   8   8      131.40      144.84      9.90 o 
  11   8   8        1.69      -10.71     10.71 o 
  12   8   8       21.79       27.82     15.10 o 
  13   8   8       33.04       22.76      8.61 o 
  14   8   8        7.22       -2.89      8.34 o 
  15   8   8       31.82       32.51     12.90 o 
 -14   9   8       75.11       73.48      9.73 o 
 -13   9   8      110.02      127.02     13.73 o 
 -12   9   8       18.12       16.05      8.31 o 
 -11   9   8       20.35       11.86      7.31 o 
 -10   9   8       69.36       68.65      8.24 o 
  -9   9   8       79.46       76.50      8.83 o 
  -8   9   8        0.01        1.00      7.13 o 
  -7   9   8       59.28       63.55     11.09 o 
  -6   9   8       97.65       79.95      9.17 o 
  -5   9   8      333.09      346.54     17.47 o 
  -4   9   8        0.48        3.39      6.28 o 
  -3   9   8      708.02      736.02     31.38 o 
  -2   9   8       82.55       62.02      6.79 o 
  -1   9   8        9.06       14.51      5.85 o 
   0   9   8        2.22        0.94      6.24 o 
   1   9   8       29.74       12.17      8.64 o 
   2   9   8       28.13       12.27      6.67 o 
   3   9   8      183.00      210.63     13.23 o 
   4   9   8       21.44       18.31      6.06 o 
   5   9   8        6.36       -1.88      5.51 o 
   6   9   8        2.78       -3.09      5.60 o 
   7   9   8       24.22       21.17      6.19 o 
   8   9   8        2.33        2.05      5.66 o 
   9   9   8        5.82       -3.43      6.33 o 
  10   9   8        4.85        3.20      7.52 o 
  11   9   8       49.61       47.71      9.69 o 
  12   9   8      173.38      154.01     13.23 o 
  13   9   8        5.61        4.24     10.62 o 
 -12  10   8        3.09        4.41     19.97 o 
 -11  10   8       21.42       20.64      9.66 o 
 -10  10   8        0.30       -8.82      8.82 o 
  -9  10   8       44.76       34.53      9.12 o 
  -8  10   8       22.97       22.98     10.73 o 
  -7  10   8       30.27       32.66      8.54 o 
  -6  10   8       24.92       20.54      7.83 o 
  -5  10   8        1.85        2.69      7.30 o 
  -4  10   8      141.84      139.31     20.48 o 
  -3  10   8        0.02        2.44      7.04 o 
  -2  10   8        0.95       -5.94      7.39 o 
  -1  10   8       68.05       57.43      9.00 o 
   0  10   8       37.99       28.94      7.82 o 
   1  10   8       89.79       77.43     12.26 o 
   2  10   8        3.45       -1.78      7.21 o 
   3  10   8       87.84       72.91      9.59 o 
   4  10   8       34.56       25.28      8.02 o 
   5  10   8      274.45      309.33     17.32 o 
   6  10   8      334.46      351.25     18.88 o 
   7  10   8        0.03       -2.09      8.27 o 
   8  10   8       87.14       69.07      8.76 o 
   9  10   8        2.12        7.06      8.61 o 
  10  10   8       43.71       40.39      9.84 o 
  11  10   8       27.33       34.67     19.89 o 
  -9  11   8       57.60       93.75     20.57 o 
  -8  11   8       10.03       13.67     10.07 o 
  -7  11   8      248.19      258.59     20.55 o 
  -6  11   8      139.47      166.02     14.04 o 
  -5  11   8        0.39       14.42      8.76 o 
  -4  11   8       90.93       99.03     14.20 o 
  -3  11   8       94.48       75.41     15.61 o 
  -2  11   8      180.70      197.02     17.39 o 
  -1  11   8      163.31      144.19     12.87 o 
   0  11   8       64.50       43.35      9.54 o 
   1  11   8       66.60       47.22     10.13 o 
   2  11   8       54.03       59.73     10.62 o 
   3  11   8        1.73       -8.43      8.43 o 
   4  11   8        6.26        5.73      9.00 o 
   5  11   8      309.75      343.16     19.40 o 
   6  11   8      255.43      276.39     24.05 o 
   7  11   8      246.10      273.37     17.41 o 
  -1  12   8       98.40       98.48     20.87 o 
   0  12   8       61.28       65.00     18.86 o 
   1  12   8       11.14       11.46     12.58 o 
   2  12   8       40.38       45.11     13.81 o 
 -21   0   9       56.40       71.92     13.21 o 
 -19   0   9        6.34        4.25      8.84 o 
 -17   0   9       41.19       41.04     17.26 o 
 -15   0   9     1378.01     1390.73     59.13 o 
 -13   0   9     1211.12     1102.15     62.98 o 
 -11   0   9      102.78       82.82      9.26 o 
  -9   0   9        0.55       -2.35      3.52 o 
  -7   0   9      471.63      425.75     15.94 o 
  -5   0   9       68.42       46.64      4.48 o 
  -3   0   9      246.74      305.87     11.90 o 
  -1   0   9     8367.56     9950.52    374.53 o 
   1   0   9      364.81      372.95     13.59 o 
   3   0   9     3951.81     4595.60    142.93 o 
   5   0   9     3541.10     4175.94    130.33 o 
   7   0   9        8.60        5.08      3.26 o 
   9   0   9      302.62      279.40     17.17 o 
  11   0   9     1431.48     1477.16     60.88 o 
  13   0   9      627.70      621.39     29.38 o 
  15   0   9      107.92      110.92     11.53 o 
  17   0   9        1.11       -4.08      7.96 o 
  19   0   9        6.46       -7.77     12.93 o 
 -21   1   9       78.54       92.31     10.15 o 
 -20   1   9        3.78        2.89      6.93 o 
 -19   1   9       22.13       16.21      6.70 o 
 -18   1   9      108.65      104.95      9.03 o 
 -17   1   9        0.02       -0.05      5.61 o 
 -16   1   9       93.19       73.85      7.13 o 
 -15   1   9       58.10       47.79      6.15 o 
 -14   1   9        0.54        1.97      4.63 o 
 -13   1   9      116.52      118.59     13.04 o 
 -12   1   9      176.62      150.33     14.03 o 
 -11   1   9      308.27      305.13     12.51 o 
 -10   1   9      140.23       98.05      5.69 o 
  -9   1   9      726.37      706.54     19.57 o 
  -8   1   9      127.93      130.48      5.15 o 
  -7   1   9      175.47      161.16      9.19 o 
  -6   1   9      174.16      130.47      5.47 o 
  -5   1   9     1183.90     1245.57     28.74 o 
  -4   1   9       20.40       18.26      2.44 o 
  -3   1   9      200.39      163.45      5.52 o 
  -2   1   9     1247.60     1284.46     29.42 o 
  -1   1   9      976.10     1006.00     23.38 o 
   0   1   9     1221.08     1315.00     29.97 o 
   1   1   9      494.59      458.93     12.89 o 
   2   1   9       49.09       42.40      3.26 o 
   3   1   9     2684.98     2849.00     69.65 o 
   4   1   9      170.55      154.79      7.96 o 
   5   1   9     1098.26     1186.25     30.29 o 
   6   1   9       17.70        7.90      2.71 o 
   7   1   9      237.03      255.69      9.55 o 
   8   1   9       56.78       46.00      4.17 o 
   9   1   9      316.27      315.33     10.57 o 
  10   1   9      643.07      639.64     18.19 o 
  11   1   9      472.08      450.37     18.73 o 
  12   1   9       87.97       61.24      5.88 o 
  13   1   9       63.46       55.01      6.73 o 
  14   1   9        3.60        0.40      4.52 o 
  15   1   9        6.58       -4.75      4.75 o 
  16   1   9        0.01       -4.57      5.35 o 
  17   1   9       12.48        0.48      6.78 o 
  18   1   9      114.13      103.79     12.25 o 
  19   1   9       12.42       -8.78     12.53 o 
  20   1   9       91.65      103.90     19.23 o 
 -21   2   9        0.13       11.46     15.45 o 
 -20   2   9       72.72       63.28     16.30 o 
 -19   2   9       38.09       38.72      7.53 o 
 -18   2   9      151.00      148.11     10.36 o 
 -17   2   9      283.17      271.11     13.15 o 
 -16   2   9      231.77      193.73     15.19 o 
 -15   2   9       71.88       95.14     11.11 o 
 -14   2   9      250.57      221.95     10.95 o 
 -13   2   9      477.40      453.85     16.59 o 
 -12   2   9      228.79      195.31      9.58 o 
 -11   2   9        7.99        7.14      3.62 o 
 -10   2   9       12.26        3.67      3.37 o 
  -9   2   9       32.00       22.36      4.29 o 
  -8   2   9      439.19      457.60     13.70 o 
  -7   2   9      491.55      520.27     13.48 o 
  -6   2   9        3.25        7.32      2.40 o 
  -5   2   9      103.90       84.53      4.04 o 
  -4   2   9      408.03      436.03     11.38 o 
  -3   2   9      173.55      167.77      5.69 o 
  -2   2   9     1752.47     2008.87     49.72 o 
  -1   2   9      950.35     1043.19     26.85 o 
   0   2   9       15.18       11.15      2.73 o 
   1   2   9      106.65      102.09      4.87 o 
   2   2   9      453.16      455.00     12.97 o 
   3   2   9        8.57        8.32      4.28 o 
   4   2   9      607.22      600.63     22.71 o 
   5   2   9      418.04      403.61     13.33 o 
   6   2   9      185.65      204.10     10.67 o 
   7   2   9      583.72      541.07     15.61 o 
   8   2   9      349.90      328.58     10.73 o 
   9   2   9       54.67       38.07      4.51 o 
  10   2   9       82.50       92.33      5.47 o 
  11   2   9      631.76      587.21     17.28 o 
  12   2   9      222.66      170.55     10.66 o 
  13   2   9       85.82       77.64      5.67 o 
  14   2   9       74.40       50.89      6.69 o 
  15   2   9       29.75       28.09      8.63 o 
  16   2   9        7.75        7.03      6.65 o 
  17   2   9        4.52       21.54     11.49 o 
  18   2   9        0.52       -8.78     10.39 o 
  19   2   9      155.51      140.73     21.11 o 
 -20   3   9       37.58       44.70     10.01 o 
 -19   3   9       60.56       80.38     13.05 o 
 -18   3   9       16.21       14.33      8.04 o 
 -17   3   9       35.57       35.24      7.69 o 
 -16   3   9        8.48        4.92      5.31 o 
 -15   3   9       12.21       14.07      6.36 o 
 -14   3   9        0.04       -2.75      5.43 o 
 -13   3   9       15.31       11.13      4.71 o 
 -12   3   9      104.45       72.33      6.72 o 
 -11   3   9      224.89      212.64     13.29 o 
 -10   3   9     1189.20     1210.44     31.96 o 
  -9   3   9      555.53      565.68     16.57 o 
  -8   3   9      176.78      173.62     10.48 o 
  -7   3   9     1567.33     1758.81     44.51 o 
  -6   3   9       47.10       41.93      3.33 o 
  -5   3   9       15.97        4.56      2.53 o 
  -4   3   9        0.97        3.38      2.36 o 
  -3   3   9       19.26       19.67      2.66 o 
  -2   3   9      130.86      131.57      5.43 o 
  -1   3   9      360.10      358.58      9.72 o 
   0   3   9       56.33       35.43      2.77 o 
   1   3   9       47.92       43.92      5.22 o 
   2   3   9      146.92      149.01      7.89 o 
   3   3   9      617.54      640.44     17.67 o 
   4   3   9      372.95      343.38     10.85 o 
   5   3   9        5.26        6.05      3.06 o 
   6   3   9     1390.50     1509.38     47.43 o 
   7   3   9       36.56       28.06      3.90 o 
   8   3   9      597.63      572.62     16.63 o 
   9   3   9      117.50      113.87     10.24 o 
  10   3   9     1406.00     1383.07     36.02 o 
  11   3   9      804.36      875.73     29.29 o 
  12   3   9      235.49      231.54      9.39 o 
  13   3   9      316.61      318.42     14.41 o 
  14   3   9       38.67       27.71      5.81 o 
  15   3   9        6.72       -3.69      7.16 o 
  16   3   9      120.27      128.01     12.95 o 
  17   3   9       16.17        8.96     13.54 o 
  18   3   9       25.67       43.46     16.18 o 
  19   3   9       11.47        4.59     13.97 o 
 -20   4   9      307.32      337.24     26.08 o 
 -19   4   9      206.43      202.37     14.61 o 
 -18   4   9       24.00        6.97      9.53 o 
 -17   4   9        3.04        5.71      8.73 o 
 -16   4   9       88.40       76.43      9.02 o 
 -15   4   9      191.72      162.26     11.90 o 
 -14   4   9       41.04       33.91      6.86 o 
 -13   4   9      102.77       71.25      6.06 o 
 -12   4   9      458.98      465.97     14.93 o 
 -11   4   9       18.04       15.55      4.56 o 
 -10   4   9      652.45      642.01     18.66 o 
  -9   4   9      327.97      301.12     10.80 o 
  -8   4   9     1965.26     1960.96     49.68 o 
  -7   4   9     1355.91     1385.11     35.83 o 
  -6   4   9      342.52      316.32      9.48 o 
  -5   4   9     1274.14     1257.78     29.53 o 
  -4   4   9     2733.21     2998.93     73.77 o 
  -3   4   9      299.56      300.09      8.88 o 
  -2   4   9      507.86      550.48     14.15 o 
  -1   4   9     2631.58     2942.56     65.84 o 
   0   4   9       29.15       20.14      2.88 o 
   1   4   9     1877.03     2073.90     46.97 o 
   2   4   9      468.25      464.18     14.70 o 
   3   4   9      124.21      105.95      5.61 o 
   4   4   9      200.62      127.11      9.06 o 
   5   4   9     1279.89     1349.65     34.83 o 
   6   4   9       18.60       20.34      3.86 o 
   7   4   9      319.11      306.41     10.55 o 
   8   4   9       25.66       15.48      3.83 o 
   9   4   9     2432.34     2477.64     69.54 o 
  10   4   9       55.87       51.35      5.81 o 
  11   4   9     1212.60     1222.99     47.86 o 
  12   4   9       67.76       62.47      7.27 o 
  13   4   9      217.05      213.05     10.86 o 
  14   4   9      503.66      534.13     19.22 o 
  15   4   9        4.61       11.68      8.04 o 
  16   4   9        1.40        0.61      8.82 o 
  17   4   9       34.90       41.36     10.88 o 
  18   4   9        1.05       -9.57      9.57 o 
  19   4   9       30.68       29.45     16.65 o 
 -19   5   9      103.27      114.41     12.70 o 
 -18   5   9       42.81       37.49      8.93 o 
 -17   5   9       14.45       10.28      7.68 o 
 -16   5   9        7.10        5.61      7.13 o 
 -15   5   9      515.66      581.12     24.58 o 
 -14   5   9        6.31        2.62      6.70 o 
 -13   5   9      270.74      332.78     14.36 o 
 -12   5   9      431.59      452.17     16.87 o 
 -11   5   9      122.23       97.33      7.28 o 
 -10   5   9      820.87      845.84     23.77 o 
  -9   5   9      214.23      233.36      9.44 o 
  -8   5   9       40.16       41.62      4.73 o 
  -7   5   9      235.79      248.68      9.60 o 
  -6   5   9       13.18        3.95      3.31 o 
  -5   5   9       75.36       51.82      4.12 o 
  -4   5   9      335.62      349.60     10.34 o 
  -3   5   9     1300.43     1472.29     34.30 o 
  -2   5   9      567.16      619.55     15.90 o 
  -1   5   9     2308.46     2643.09     59.52 o 
   0   5   9      412.80      428.08     12.62 o 
   1   5   9        2.19        1.96      2.84 o 
   2   5   9       13.88       10.55      3.48 o 
   3   5   9       43.30       33.78      4.22 o 
   4   5   9      135.16      123.45      8.90 o 
   5   5   9      292.91      293.20     12.15 o 
   6   5   9       93.02       70.93      6.16 o 
   7   5   9      142.28      104.46      6.86 o 
   8   5   9      268.66      256.09     11.35 o 
   9   5   9        7.43        1.90      4.38 o 
  10   5   9       10.73       11.44      4.69 o 
  11   5   9      151.17      143.23     11.04 o 
  12   5   9        0.84       -5.35      5.35 o 
  13   5   9      190.37      211.47     11.12 o 
  14   5   9       84.77       80.65      9.46 o 
  15   5   9       28.54       25.84      7.67 o 
  16   5   9       66.29       58.86     11.51 o 
  17   5   9      262.72      306.04     28.80 o 
  18   5   9      102.33       96.87     19.67 o 
 -18   6   9       18.83       17.63     10.76 o 
 -17   6   9        0.78       17.19      8.51 o 
 -16   6   9      248.91      268.66     23.59 o 
 -15   6   9        1.29       -7.04      7.04 o 
 -14   6   9      588.67      622.51     22.25 o 
 -13   6   9      248.71      240.13     12.20 o 
 -12   6   9       41.82       38.28      6.37 o 
 -11   6   9        6.12        0.13      4.96 o 
 -10   6   9       86.02       71.45      8.53 o 
  -9   6   9     1189.35     1246.22     37.53 o 
  -8   6   9       46.58       50.08      6.07 o 
  -7   6   9     1295.62     1301.36     34.35 o 
  -6   6   9      406.69      371.70     12.46 o 
  -5   6   9       29.31       28.17      3.74 o 
  -4   6   9      716.22      731.49     18.56 o 
  -3   6   9        5.38        4.06      3.28 o 
  -2   6   9      182.78      137.42      8.74 o 
  -1   6   9      870.99      931.01     22.80 o 
   0   6   9      170.91      134.90      6.04 o 
   1   6   9     1912.54     2099.02     48.02 o 
   2   6   9        0.90        1.25      4.16 o 
   3   6   9     2303.34     2388.28     67.17 o 
   4   6   9       45.66       20.26      4.91 o 
   5   6   9     2182.67     2257.14     63.79 o 
   6   6   9     1132.41     1210.43     36.29 o 
   7   6   9       63.48       37.55      5.61 o 
   8   6   9       32.94       30.38      8.92 o 
   9   6   9      280.59      277.61     13.80 o 
  10   6   9      123.62      126.12      8.66 o 
  11   6   9      139.40      159.13     15.07 o 
  12   6   9      145.77      148.55      9.67 o 
  13   6   9        0.60        3.11      7.01 o 
  14   6   9       80.53       59.91      8.97 o 
  15   6   9       12.62       12.26      8.19 o 
  16   6   9      100.22      111.12     11.85 o 
  17   6   9      149.36      131.28     21.68 o 
 -17   7   9       50.33       52.85     10.40 o 
 -16   7   9        2.52        0.81      8.44 o 
 -15   7   9      206.19      230.22     13.41 o 
 -14   7   9       50.31       54.80      8.07 o 
 -13   7   9       32.40       27.49      7.06 o 
 -12   7   9      141.65      161.28     10.29 o 
 -11   7   9       22.48       22.03      6.18 o 
 -10   7   9       56.55       59.07      6.76 o 
  -9   7   9       34.35       14.43      5.56 o 
  -8   7   9       30.63       22.33      5.28 o 
  -7   7   9      477.86      501.46     17.87 o 
  -6   7   9      140.29      125.14      7.93 o 
  -5   7   9      268.41      248.14     26.73 o 
  -4   7   9       72.81       62.93      7.43 o 
  -3   7   9      116.61      113.76      5.90 o 
  -2   7   9       33.05       20.22      3.81 o 
  -1   7   9        0.30       -2.54      3.60 o 
   0   7   9       36.31       31.41      4.42 o 
   1   7   9        8.88        2.73      4.32 o 
   2   7   9      260.48      238.39     13.07 o 
   3   7   9      631.68      558.65     19.08 o 
   4   7   9      586.60      557.66     19.24 o 
   5   7   9      650.02      718.20     23.65 o 
   6   7   9       29.48       25.34      5.42 o 
   7   7   9        1.62       -4.46      4.46 o 
   8   7   9       44.66       37.29      5.88 o 
   9   7   9      346.10      346.31     16.45 o 
  10   7   9       17.33       12.57      5.78 o 
  11   7   9       21.98       22.82      6.83 o 
  12   7   9        7.99        8.00      7.02 o 
  13   7   9        7.70        3.59      7.79 o 
  14   7   9      214.64      264.20     16.36 o 
  15   7   9        9.38       11.29      8.88 o 
  16   7   9        0.78       -2.87     11.98 o 
 -16   8   9        8.42       -6.83     12.02 o 
 -15   8   9      492.48      634.88     24.67 o 
 -14   8   9       26.95       29.67      8.19 o 
 -13   8   9       82.50       92.52      9.38 o 
 -12   8   9        3.39       -6.16      6.61 o 
 -11   8   9        5.37       -3.49      5.90 o 
 -10   8   9      156.67      153.85     10.18 o 
  -9   8   9       84.02       71.42      7.62 o 
  -8   8   9        6.75        9.07      5.67 o 
  -7   8   9      162.02      167.74      9.80 o 
  -6   8   9        7.68        4.74      5.25 o 
  -5   8   9        8.87       17.69      5.26 o 
  -4   8   9        0.21       -5.31      5.31 o 
  -3   8   9     1022.20     1023.01     33.32 o 
  -2   8   9       88.12       80.84     15.11 o 
  -1   8   9      245.38      178.96     11.63 o 
   0   8   9      262.75      254.57     17.25 o 
   1   8   9      302.62      317.72     25.85 o 
   2   8   9       54.58       25.32      5.67 o 
   3   8   9       16.52        6.91      4.93 o 
   4   8   9        0.18       -1.45      4.78 o 
   5   8   9       20.25        2.31      5.11 o 
   6   8   9        1.09        0.28      5.23 o 
   7   8   9      169.46      150.02     13.47 o 
   8   8   9      258.03      241.88     12.10 o 
   9   8   9       25.81       16.15      6.27 o 
  10   8   9      250.03      268.59     13.81 o 
  11   8   9       33.40       20.91     10.45 o 
  12   8   9        8.15        8.37     14.14 o 
  13   8   9       16.41       30.12      9.20 o 
  14   8   9       10.44        2.98      9.04 o 
 -14   9   9        8.73        7.63      9.85 o 
 -13   9   9       57.28       66.16     11.42 o 
 -12   9   9       28.12       29.98      7.93 o 
 -11   9   9       73.08       67.62      8.71 o 
 -10   9   9       78.96       83.49      9.03 o 
  -9   9   9       23.13       22.04      8.39 o 
  -8   9   9       36.03       13.06      7.51 o 
  -7   9   9       47.52       54.33     17.47 o 
  -6   9   9      199.97      218.67     13.83 o 
  -5   9   9      109.45      121.51     10.69 o 
  -4   9   9       39.15       26.69      7.18 o 
  -3   9   9       31.97       29.99      6.89 o 
  -2   9   9      329.75      368.56     18.00 o 
  -1   9   9       14.12        7.90      6.66 o 
   0   9   9       57.44       62.43     18.78 o 
   1   9   9       43.52       38.32      7.72 o 
   2   9   9       56.66       57.39      9.06 o 
   3   9   9       12.59       11.29      7.83 o 
   4   9   9      163.06      152.74      9.77 o 
   5   9   9       83.52       83.80      8.01 o 
   6   9   9       32.43       24.01      8.94 o 
   7   9   9       29.52       16.54      6.55 o 
   8   9   9       17.69       12.73      7.38 o 
   9   9   9       73.37       71.11      8.50 o 
  10   9   9       36.20       24.07      8.65 o 
  11   9   9      177.76      208.14     19.11 o 
  12   9   9        1.92        5.40      9.14 o 
 -12  10   9        0.38        3.74     12.61 o 
 -11  10   9       14.99       12.41     10.23 o 
 -10  10   9       38.15       55.76     10.26 o 
  -9  10   9        2.25       12.21      9.20 o 
  -8  10   9        3.33        4.17      8.45 o 
  -7  10   9       14.77       11.80      8.15 o 
  -6  10   9        7.05       -2.39      8.13 o 
  -5  10   9      481.37      563.37     31.41 o 
  -4  10   9       28.50       16.42      9.55 o 
  -3  10   9      154.71      204.29     24.96 o 
  -2  10   9        7.52       17.97      9.39 o 
  -1  10   9       16.33       10.59      8.08 o 
   0  10   9      308.44      294.49     16.64 o 
   1  10   9       67.24       50.86      9.26 o 
   2  10   9        2.40       -7.22      7.22 o 
   3  10   9       30.77       26.62      8.10 o 
   4  10   9      143.96      139.67     12.21 o 
   5  10   9      110.19      102.45     10.75 o 
   6  10   9       64.94       44.09      8.94 o 
   7  10   9        0.05       -0.41      8.26 o 
   8  10   9       36.94       44.69      8.09 o 
   9  10   9       98.49       82.10     11.53 o 
  10  10   9       56.85       60.26     13.23 o 
  -8  11   9      354.76      470.10     40.14 o 
  -7  11   9      139.36      155.28     17.16 o 
  -6  11   9        3.23       13.32     11.01 o 
  -5  11   9       14.87       33.55     15.98 o 
  -4  11   9       70.64       54.67     12.23 o 
  -3  11   9       67.24       64.86     12.44 o 
  -2  11   9       21.80       17.41     10.87 o 
  -1  11   9       40.87       32.48     15.38 o 
   0  11   9       61.62       63.14     12.44 o 
   1  11   9        0.85       -4.25      9.12 o 
   2  11   9       50.58       41.93     10.16 o 
   3  11   9       13.39       -0.10      9.74 o 
   4  11   9       54.63       34.66      9.70 o 
   5  11   9       16.02       27.54      9.48 o 
   6  11   9      276.20      319.25     19.30 o 
   7  11   9        0.96       -8.44     16.05 o 
 -20   0  10        0.20       -1.44     13.69 o 
 -18   0  10       20.45       16.25      9.37 o 
 -16   0  10      112.33       85.47     11.27 o 
 -14   0  10      214.38      200.82     15.10 o 
 -12   0  10      962.27      968.85     42.37 o 
 -10   0  10      427.55      373.39     19.75 o 
  -8   0  10     2011.97     2102.45     67.65 o 
  -6   0  10      415.17      433.68     16.40 o 
  -4   0  10     2526.18     2699.33     85.51 o 
  -2   0  10     3090.69     3373.21    105.85 o 
   0   0  10     4298.69     4857.57    151.30 o 
   2   0  10       26.05       25.92      2.84 o 
   4   0  10      861.04      856.48     28.72 o 
   6   0  10       12.60        7.90      3.12 o 
   8   0  10     2375.87     2488.33     98.48 o 
  10   0  10      740.61      682.35     31.15 o 
  12   0  10      951.30     1042.97     45.34 o 
  14   0  10       19.08       10.11      7.51 o 
  16   0  10       27.66       31.11      9.33 o 
  18   0  10      146.14      153.80     20.81 o 
 -21   1  10       93.55       78.03     16.62 o 
 -20   1  10       60.06       53.13      8.80 o 
 -19   1  10        9.26       17.27      7.56 o 
 -18   1  10        0.05        3.81      6.37 o 
 -17   1  10       68.73       56.73      7.38 o 
 -16   1  10        3.64        2.75      5.83 o 
 -15   1  10       43.07       40.93      6.11 o 
 -14   1  10       18.52       10.91      4.94 o 
 -13   1  10      330.79      311.35     13.12 o 
 -12   1  10       96.78       71.21      6.24 o 
 -11   1  10        0.08       -4.08      4.08 o 
 -10   1  10       21.00        8.16      3.58 o 
  -9   1  10       31.50       23.20      3.85 o 
  -8   1  10      349.60      307.76      9.07 o 
  -7   1  10      925.08      962.14     22.96 o 
  -6   1  10      334.76      309.72      9.01 o 
  -5   1  10      390.45      404.71     10.85 o 
  -4   1  10      131.20      109.82      4.62 o 
  -3   1  10      496.13      510.73     13.03 o 
  -2   1  10      798.39      794.94     19.00 o 
  -1   1  10       21.37       28.89      2.67 o 
   0   1  10      417.46      419.00     12.08 o 
   1   1  10     1999.56     2205.44     54.54 o 
   2   1  10      294.13      259.18      8.48 o 
   3   1  10      417.04      458.51     13.21 o 
   4   1  10        0.47        1.73      2.47 o 
   5   1  10       97.12       62.45      6.69 o 
   6   1  10      272.16      216.30      7.92 o 
   7   1  10       39.34       31.16      3.63 o 
   8   1  10        0.83       -1.15      3.19 o 
   9   1  10      466.40      474.58     21.29 o 
  10   1  10      367.65      332.11     13.07 o 
  11   1  10        0.18       -3.47      3.83 o 
  12   1  10      573.32      526.20     18.36 o 
  13   1  10       78.30       53.71      5.96 o 
  14   1  10      425.41      407.33     15.94 o 
  15   1  10        3.19       -3.28      5.13 o 
  16   1  10       35.44       35.09      6.44 o 
  17   1  10       35.72       34.65      7.16 o 
  18   1  10        0.95        0.93      9.08 o 
  19   1  10       20.82       -6.13     12.73 o 
 -20   2  10        0.11        2.05      8.69 o 
 -19   2  10        1.64        8.48      9.76 o 
 -18   2  10        2.27       -2.41      6.23 o 
 -17   2  10       17.23       15.16      6.23 o 
 -16   2  10       66.92       43.26      8.62 o 
 -15   2  10        9.56        8.72      5.28 o 
 -14   2  10      471.42      492.52     17.95 o 
 -13   2  10      290.52      269.51     13.61 o 
 -12   2  10        8.19       -2.41      4.21 o 
 -11   2  10        4.70        1.92      3.59 o 
 -10   2  10      817.20      815.58     22.64 o 
  -9   2  10       52.90       48.21      4.60 o 
  -8   2  10      450.92      385.61     12.20 o 
  -7   2  10      240.87      261.58      8.14 o 
  -6   2  10      235.03      269.77      8.36 o 
  -5   2  10      770.81      770.33     18.89 o 
  -4   2  10        1.83       -2.28      2.28 o 
  -3   2  10        6.81        1.48      2.38 o 
  -2   2  10       18.59       12.59      2.39 o 
  -1   2  10     1963.17     2160.63     48.50 o 
   0   2  10      103.87       92.56      4.71 o 
   1   2  10      721.66      745.70     20.06 o 
   2   2  10       53.04       41.34      5.94 o 
   3   2  10       33.55       43.25      3.80 o 
   4   2  10     1708.43     1759.47     44.21 o 
   5   2  10      156.71      182.98     15.92 o 
   6   2  10      705.82      703.20     19.43 o 
   7   2  10      961.45     1016.11     26.95 o 
   8   2  10      242.37      233.66      8.83 o 
   9   2  10      542.77      498.44     15.10 o 
  10   2  10      136.57       97.36      5.95 o 
  11   2  10      438.03      386.23     14.77 o 
  12   2  10       76.31       60.82     11.03 o 
  13   2  10      137.91      115.11      7.86 o 
  14   2  10        3.27       -4.41      5.06 o 
  15   2  10       38.57       21.18      7.00 o 
  16   2  10      227.92      242.30     27.35 o 
  17   2  10        4.23        6.60     21.33 o 
  18   2  10      321.38      401.81     35.08 o 
  19   2  10        1.03       -3.02     13.54 o 
 -20   3  10       26.98       37.82      9.49 o 
 -19   3  10       45.84       28.86      8.93 o 
 -18   3  10       54.53       53.87      9.31 o 
 -17   3  10        0.51        4.48      6.62 o 
 -16   3  10       69.78       57.78      7.03 o 
 -15   3  10      243.32      236.53     14.72 o 
 -14   3  10      196.05      160.24      9.52 o 
 -13   3  10      460.39      442.39     16.81 o 
 -12   3  10      302.57      260.34     10.23 o 
 -11   3  10      366.52      380.01     12.69 o 
 -10   3  10      303.91      314.14     11.03 o 
  -9   3  10     1053.12     1077.95     28.76 o 
  -8   3  10        2.81       -0.11      3.69 o 
  -7   3  10      372.10      374.55     11.96 o 
  -6   3  10      478.20      494.49     13.13 o 
  -5   3  10      105.52      108.28      4.92 o 
  -4   3  10     1595.81     1719.19     39.31 o 
  -3   3  10       25.23       16.73      2.85 o 
  -2   3  10     2978.86     3355.55     74.65 o 
  -1   3  10      395.39      327.48      9.51 o 
   0   3  10     2494.60     2780.08     62.18 o 
   1   3  10       75.17       63.22      5.27 o 
   2   3  10      613.61      611.34     17.14 o 
   3   3  10        2.79        0.08      3.02 o 
   4   3  10       11.54       -0.43      3.02 o 
   5   3  10       22.96       11.79      3.44 o 
   6   3  10        3.29        5.61      3.34 o 
   7   3  10       38.79       31.32      4.15 o 
   8   3  10      415.46      443.53     13.78 o 
   9   3  10      500.86      463.35     14.31 o 
  10   3  10     1158.77     1163.10     31.04 o 
  11   3  10      451.52      426.21     13.76 o 
  12   3  10      472.24      425.64     18.61 o 
  13   3  10        3.72       -4.77      6.88 o 
  14   3  10        3.82       -0.17      6.21 o 
  15   3  10       34.19       23.21      8.69 o 
  16   3  10       71.06       34.01     13.17 o 
  17   3  10       19.57       12.80      9.38 o 
  18   3  10        0.36       -3.51      9.08 o 
  19   3  10       60.51       59.74     17.73 o 
 -19   4  10      132.95      137.88     19.74 o 
 -18   4  10       29.08       26.87      8.27 o 
 -17   4  10       32.24       26.10      8.41 o 
 -16   4  10       98.52       76.17      9.18 o 
 -15   4  10      354.06      342.10     17.27 o 
 -14   4  10       61.16       51.24      7.32 o 
 -13   4  10      204.27      254.83     16.21 o 
 -12   4  10        5.86        2.72      4.18 o 
 -11   4  10      991.20      986.49     27.18 o 
 -10   4  10     1313.17     1274.69     33.78 o 
  -9   4  10      341.56      299.80     10.93 o 
  -8   4  10       39.57       22.29      4.46 o 
  -7   4  10     1395.15     1414.19     37.14 o 
  -6   4  10       84.22       68.17      4.40 o 
  -5   4  10     1342.91     1371.55     35.40 o 
  -4   4  10       65.07       43.18      3.75 o 
  -3   4  10      133.54      128.70      5.51 o 
  -2   4  10       27.01       42.09      4.89 o 
  -1   4  10        0.23       -2.19      2.56 o 
   0   4  10        0.09       -1.26      2.53 o 
   1   4  10      474.17      456.42     13.67 o 
   2   4  10     1518.68     1675.99     42.52 o 
   3   4  10     1820.22     1875.94     47.35 o 
   4   4  10        7.28        0.78      3.41 o 
   5   4  10     4657.38     5114.24    124.45 o 
   6   4  10        4.00       -3.51      3.51 o 
   7   4  10      360.74      338.16     11.71 o 
   8   4  10      170.75      149.79      7.32 o 
   9   4  10      483.21      492.84     21.94 o 
  10   4  10     1176.99     1475.38     43.37 o 
  11   4  10       92.59       71.75      6.50 o 
  12   4  10       10.46        9.44      7.07 o 
  13   4  10      143.07      105.49     11.56 o 
  14   4  10       11.57        7.33      8.45 o 
  15   4  10        0.21        0.75      7.71 o 
  16   4  10       59.11       47.17     11.39 o 
  17   4  10       58.53       51.82     17.99 o 
  18   4  10       17.55       23.10     10.86 o 
 -19   5  10        6.72      -11.33     17.29 o 
 -18   5  10      140.11      169.94     17.08 o 
 -17   5  10       43.31       55.03     13.82 o 
 -16   5  10       13.35       10.48      7.56 o 
 -15   5  10        4.05        0.20      6.57 o 
 -14   5  10       24.17       17.13      6.61 o 
 -13   5  10      459.30      469.36     18.28 o 
 -12   5  10      317.94      348.58     20.47 o 
 -11   5  10      796.47      812.83     26.24 o 
 -10   5  10        4.27        1.24      4.00 o 
  -9   5  10      266.18      246.30      9.92 o 
  -8   5  10     1978.05     1941.50     49.50 o 
  -7   5  10      343.04      281.92     11.09 o 
  -6   5  10      987.22     1006.30     27.12 o 
  -5   5  10      936.27     1053.71     29.74 o 
  -4   5  10        0.63       -2.59      3.09 o 
  -3   5  10      210.48      192.67      9.12 o 
  -2   5  10     3191.17     3455.02     77.29 o 
  -1   5  10      428.60      398.09     13.29 o 
   0   5  10       37.54       39.07      5.14 o 
   1   5  10       24.94       20.51      3.93 o 
   2   5  10      766.29      745.75     21.17 o 
   3   5  10     2092.17     2104.08     52.97 o 
   4   5  10     3772.50     4154.64    101.86 o 
   5   5  10     1296.99     1301.55     34.12 o 
   6   5  10     1159.58     1136.42     34.07 o 
   7   5  10       80.84       62.91      6.83 o 
   8   5  10        3.86        1.58      4.25 o 
   9   5  10      188.96      167.91      9.43 o 
  10   5  10      500.24      491.61     17.90 o 
  11   5  10       17.03       16.08      5.39 o 
  12   5  10      420.22      450.69     17.38 o 
  13   5  10      157.22      148.05     20.08 o 
  14   5  10        1.07        4.48      8.86 o 
  15   5  10       11.78        5.56      9.01 o 
  16   5  10      143.33      128.07     14.12 o 
  17   5  10      240.04      286.13     46.67 o 
 -18   6  10        2.32       11.83     16.99 o 
 -17   6  10       47.14       49.72      9.74 o 
 -16   6  10        5.46       -7.44      7.44 o 
 -15   6  10      225.08      264.39     17.77 o 
 -14   6  10        0.05        0.49      5.88 o 
 -13   6  10       39.58       37.13      6.48 o 
 -12   6  10        1.81       -5.15      5.15 o 
 -11   6  10      104.66       77.42      8.92 o 
 -10   6  10     1321.67     1433.94     42.80 o 
  -9   6  10        3.78       16.33      5.11 o 
  -8   6  10      718.11      718.90     23.45 o 
  -7   6  10       36.58       24.44      4.48 o 
  -6   6  10        3.72        5.39      4.12 o 
  -5   6  10       37.28       34.87      3.94 o 
  -4   6  10       47.80       36.40      4.00 o 
  -3   6  10      109.36       81.10      4.92 o 
  -2   6  10      244.25      237.55      8.42 o 
  -1   6  10     3045.44     3105.00     76.96 o 
   0   6  10      584.04      633.51     18.40 o 
   1   6  10       37.11       35.82      4.46 o 
   2   6  10      353.01      317.81     12.70 o 
   3   6  10        4.87        1.77      4.22 o 
   4   6  10      176.30      134.35      8.05 o 
   5   6  10       68.31       47.86      5.59 o 
   6   6  10      256.13      246.03     17.14 o 
   7   6  10       18.91        9.41      4.83 o 
   8   6  10      485.54      512.00     18.59 o 
   9   6  10        6.67        3.35      5.03 o 
  10   6  10       52.50       33.96      6.03 o 
  11   6  10       94.88       83.04      7.68 o 
  12   6  10      169.59      173.99     10.65 o 
  13   6  10       74.53       86.93      8.68 o 
  14   6  10      108.42      105.19     11.37 o 
  15   6  10       73.63       56.78     15.63 o 
  16   6  10       92.02      100.74     14.80 o 
 -17   7  10       11.23        5.39     15.58 o 
 -16   7  10      184.69      221.80     15.68 o 
 -15   7  10       64.65       59.88      9.84 o 
 -14   7  10      201.38      205.31     12.43 o 
 -13   7  10      163.38      164.68     10.89 o 
 -12   7  10        0.56       -1.78      5.98 o 
 -11   7  10       31.05       24.09      6.09 o 
 -10   7  10        0.02       -3.98      5.50 o 
  -9   7  10      124.55      114.36      8.46 o 
  -8   7  10       58.28       38.79      5.95 o 
  -7   7  10      289.38      315.85     18.40 o 
  -6   7  10       49.37       42.98      5.68 o 
  -5   7  10       25.72       17.92      4.96 o 
  -4   7  10        6.68        9.64      3.73 o 
  -3   7  10     1048.02     1051.96     25.94 o 
  -2   7  10       38.78       22.57      4.36 o 
  -1   7  10      945.58      849.93     26.77 o 
   0   7  10      517.19      449.45     17.41 o 
   1   7  10      256.50      248.88     11.31 o 
   2   7  10        2.11        5.89      4.71 o 
   3   7  10      224.38      215.16     10.68 o 
   4   7  10       73.71       49.28      5.89 o 
   5   7  10       36.47       11.13      6.78 o 
   6   7  10      495.34      489.03     17.83 o 
   7   7  10       62.55       49.84      6.43 o 
   8   7  10       73.54       55.56      7.38 o 
   9   7  10       30.55       25.55      6.39 o 
  10   7  10      120.52      114.49      8.90 o 
  11   7  10        0.30       -0.82      6.04 o 
  12   7  10       12.73       11.31      6.81 o 
  13   7  10        0.31       -0.10      8.39 o 
  14   7  10      254.60      272.14     20.70 o 
  15   7  10      236.06      323.20     23.66 o 
 -15   8  10       57.78       54.84      9.59 o 
 -14   8  10      485.02      629.40     24.18 o 
 -13   8  10       19.90       25.94      7.49 o 
 -12   8  10        0.91       -2.46      6.55 o 
 -11   8  10       21.39       11.21      6.84 o 
 -10   8  10       29.80       10.39      6.17 o 
  -9   8  10        8.55        7.89      5.90 o 
  -8   8  10        4.57        5.66      5.67 o 
  -7   8  10       47.84       42.72      7.53 o 
  -6   8  10        8.40       10.78      5.50 o 
  -5   8  10       37.36       43.98      8.32 o 
  -4   8  10        4.23        4.70      6.01 o 
  -3   8  10       15.40        9.63      9.75 o 
  -2   8  10     2185.31     2429.27     79.70 o 
  -1   8  10       45.51       44.60      7.07 o 
   0   8  10      365.83      375.89     15.06 o 
   1   8  10        1.15        0.99      5.63 o 
   2   8  10        0.02        0.98      5.07 o 
   3   8  10       33.21       20.64      5.65 o 
   4   8  10        8.78        1.01      5.42 o 
   5   8  10        0.17        5.24      5.48 o 
   6   8  10        2.65       -5.08      5.08 o 
   7   8  10       71.28       51.58      6.93 o 
   8   8  10       35.18       16.96      6.54 o 
   9   8  10        0.27       -2.80      5.98 o 
  10   8  10      298.72      333.86     16.43 o 
  11   8  10       43.71       31.37      7.71 o 
  12   8  10      699.64      936.74     67.08 o 
  13   8  10        0.15        0.25     10.06 o 
  14   8  10        2.89       -2.45     16.49 o 
 -13   9  10       72.18       82.38      9.97 o 
 -12   9  10       20.16       19.99      7.84 o 
 -11   9  10       15.74       25.58      7.51 o 
 -10   9  10        6.92       11.42      7.41 o 
  -9   9  10       68.33       66.17     10.10 o 
  -8   9  10        2.69        3.08     12.11 o 
  -7   9  10       53.11       76.21      9.45 o 
  -6   9  10        2.64        8.07      7.29 o 
  -5   9  10        6.65       16.02     12.36 o 
  -4   9  10        3.41       -5.35      7.86 o 
  -3   9  10       33.10       25.63      8.97 o 
  -2   9  10       13.01        0.52      6.46 o 
  -1   9  10      162.45      155.07     11.68 o 
   0   9  10        0.07       -2.29      6.27 o 
   1   9  10       28.51       13.76     10.68 o 
   2   9  10       38.12       17.33      7.17 o 
   3   9  10      135.18      120.39     12.53 o 
   4   9  10       88.80       83.17     11.77 o 
   5   9  10       79.87       73.43      9.54 o 
   6   9  10       47.73       23.23      6.67 o 
   7   9  10        0.52       -5.95      6.33 o 
   8   9  10        1.77       -6.59      6.59 o 
   9   9  10       22.79       -2.60      7.04 o 
  10   9  10       56.57       47.15      8.58 o 
  11   9  10       25.64       24.62      9.90 o 
  12   9  10        0.92       -5.12     20.92 o 
 -11  10  10        5.90       -4.07     12.70 o 
 -10  10  10        8.96       13.51      9.64 o 
  -9  10  10       27.20       40.21     10.25 o 
  -8  10  10      101.09       78.46     14.34 o 
  -7  10  10        0.45       -9.78      9.78 o 
  -6  10  10      236.13      232.88     22.20 o 
  -5  10  10        4.05        5.97     18.86 o 
  -4  10  10       42.84       43.66     11.28 o 
  -3  10  10       73.85       82.93     13.03 o 
  -2  10  10        6.75        4.39      9.64 o 
  -1  10  10      281.03      269.67     16.03 o 
   0  10  10       59.22       58.19      9.90 o 
   1  10  10        0.45       -6.58      7.49 o 
   2  10  10      107.90       75.72     10.95 o 
   3  10  10       13.11        9.81      8.30 o 
   4  10  10      323.06      314.37     18.01 o 
   5  10  10       74.94       68.00     10.42 o 
   6  10  10       16.89        0.75      8.58 o 
   7  10  10        1.80       -3.84      8.75 o 
   8  10  10       28.72       21.09      8.10 o 
   9  10  10       92.61       79.96     11.73 o 
  -6  11  10       52.69       39.97     18.03 o 
  -5  11  10      168.13      159.04     17.22 o 
  -4  11  10        0.15       -7.76     20.31 o 
  -3  11  10        1.47        4.19     11.29 o 
  -2  11  10       58.99       58.07     13.47 o 
  -1  11  10       42.11       42.51     26.65 o 
   0  11  10      108.92      105.48     42.64 o 
   1  11  10       59.67       56.18     10.68 o 
   2  11  10        0.41       16.49      9.65 o 
   3  11  10        2.08        8.25     17.03 o 
   4  11  10       25.89       17.55      9.70 o 
   5  11  10        0.61       -9.34      9.56 o 
   6  11  10        0.02        3.79     11.59 o 
 -19   0  11      351.28      362.10     24.20 o 
 -17   0  11        0.94       -3.73      8.57 o 
 -15   0  11      365.52      397.87     40.12 o 
 -13   0  11      234.36      192.73     15.95 o 
 -11   0  11      201.72      161.84     17.21 o 
  -9   0  11     4303.87     4797.42    150.60 o 
  -7   0  11       80.18       45.40      5.20 o 
  -5   0  11        7.52        5.57      3.79 o 
  -3   0  11      344.33      338.35     16.13 o 
  -1   0  11      518.50      459.12     16.73 o 
   1   0  11      527.75      517.92     18.32 o 
   3   0  11      272.89      239.50     14.03 o 
   5   0  11     1878.35     1825.01     73.41 o 
   7   0  11      452.37      481.62     23.50 o 
   9   0  11      657.94      617.31     61.94 o 
  11   0  11      584.26      556.08     27.10 o 
  13   0  11      140.29      115.86     19.80 o 
  15   0  11       57.44       36.90      9.06 o 
  17   0  11        0.25        5.34      9.73 o 
  19   0  11      193.57      278.04     27.84 o 
 -20   1  11       62.16       73.31      9.32 o 
 -19   1  11      118.28      108.71      9.73 o 
 -18   1  11        7.38        3.30      6.65 o 
 -17   1  11       33.83       21.08      6.42 o 
 -16   1  11       24.28       19.23      6.21 o 
 -15   1  11      129.22      100.94      8.05 o 
 -14   1  11       42.25       37.62      6.07 o 
 -13   1  11       81.46       62.26      6.31 o 
 -12   1  11      382.43      366.60     15.55 o 
 -11   1  11       50.19       38.22      5.31 o 
 -10   1  11       65.34       44.50      5.33 o 
  -9   1  11      282.98      287.43     11.04 o 
  -8   1  11     1088.79     1043.25     25.02 o 
  -7   1  11       56.88       46.91      3.71 o 
  -6   1  11     1424.91     1538.96     35.56 o 
  -5   1  11        0.14       -2.54      2.54 o 
  -4   1  11      173.91      174.14      6.25 o 
  -3   1  11        0.11       -1.23      2.41 o 
  -2   1  11       17.14        9.44      2.46 o 
  -1   1  11      605.26      628.86     15.62 o 
   0   1  11      144.26      157.65      7.25 o 
   1   1  11     1065.08     1085.28     28.24 o 
   2   1  11      180.69      170.15     11.21 o 
   3   1  11      116.12      108.49      5.28 o 
   4   1  11      139.78       97.74      5.43 o 
   5   1  11        1.87        2.11      2.74 o 
   6   1  11      413.76      398.05     12.26 o 
   7   1  11       35.52       19.62      4.35 o 
   8   1  11       31.30       37.65      5.11 o 
   9   1  11       47.31       27.20      5.38 o 
  10   1  11      188.61      120.96      8.90 o 
  11   1  11      391.88      360.28     14.47 o 
  12   1  11     1125.62     1117.80     41.52 o 
  13   1  11        0.95        3.04      4.68 o 
  14   1  11       76.14       82.79      7.79 o 
  15   1  11       76.69       64.10      7.50 o 
  16   1  11       83.25      100.05      8.76 o 
  17   1  11       26.69       11.80      6.98 o 
  18   1  11      108.95      127.42     14.85 o 
  19   1  11        1.44       -1.21     14.64 o 
 -20   2  11        3.29       -8.20      8.20 o 
 -19   2  11       55.20       43.11      8.11 o 
 -18   2  11        3.88       -4.91      6.64 o 
 -17   2  11        0.81       -4.42      6.02 o 
 -16   2  11        3.64        0.27      5.47 o 
 -15   2  11      722.83      796.04     26.51 o 
 -14   2  11      614.89      646.53     22.21 o 
 -13   2  11        8.87        3.53      4.86 o 
 -12   2  11       73.27       61.72      8.81 o 
 -11   2  11      962.79     1001.92     30.88 o 
 -10   2  11      457.93      444.39     14.14 o 
  -9   2  11      736.53      725.88     25.17 o 
  -8   2  11        2.52        0.33      3.47 o 
  -7   2  11      111.44       90.16      5.75 o 
  -6   2  11     1075.45     1121.71     26.65 o 
  -5   2  11       32.92       23.00      3.22 o 
  -4   2  11        2.24        0.19      2.60 o 
  -3   2  11      180.54      151.33      5.79 o 
  -2   2  11     1963.79     2233.51     50.43 o 
  -1   2  11     1905.99     1910.49     43.30 o 
   0   2  11      367.08      371.51     15.47 o 
   1   2  11       83.46       65.48      4.49 o 
   2   2  11      649.13      655.08     18.07 o 
   3   2  11     1107.93     1201.24     31.09 o 
   4   2  11       10.22        3.41      3.08 o 
   5   2  11     3104.17     3334.11     81.90 o 
   6   2  11       40.17       47.33      4.64 o 
   7   2  11      176.42      165.80      8.68 o 
   8   2  11       60.74       50.12      4.70 o 
   9   2  11       41.06       30.15      5.01 o 
  10   2  11      172.86      179.55     13.03 o 
  11   2  11      312.22      313.96     19.05 o 
  12   2  11        8.83       16.71      5.32 o 
  13   2  11       41.03       26.70      5.71 o 
  14   2  11       33.98       14.86      5.74 o 
  15   2  11        1.75        2.20      6.55 o 
  16   2  11       31.59       31.74     10.64 o 
  17   2  11      112.18      109.59     14.20 o 
  18   2  11        0.06       -4.89     10.19 o 
 -19   3  11      201.25      191.71     16.04 o 
 -18   3  11       21.45       15.50      8.82 o 
 -17   3  11       69.44       55.37      8.57 o 
 -16   3  11        0.01       -5.79      5.91 o 
 -15   3  11        4.39        2.87      5.51 o 
 -14   3  11       46.87       39.03      6.42 o 
 -13   3  11      432.86      424.14     16.38 o 
 -12   3  11      440.35      430.58     16.21 o 
 -11   3  11       37.59       16.98      4.36 o 
 -10   3  11      166.58      135.60      7.99 o 
  -9   3  11        1.19       -2.51      3.50 o 
  -8   3  11       51.13       41.88      5.27 o 
  -7   3  11     1383.69     1502.82     38.76 o 
  -6   3  11      146.12      139.40      5.95 o 
  -5   3  11      741.96      799.61     19.74 o 
  -4   3  11        0.00       -1.53      2.67 o 
  -3   3  11     1047.53     1125.33     26.70 o 
  -2   3  11      160.97      129.15      5.36 o 
  -1   3  11     2911.80     3346.32     82.19 o 
   0   3  11      506.34      484.23     12.71 o 
   1   3  11       26.58       18.67      3.51 o 
   2   3  11       30.33       34.60      3.87 o 
   3   3  11        4.98        5.53      3.35 o 
   4   3  11     1132.43     1144.25     30.24 o 
   5   3  11      599.39      576.30     16.84 o 
   6   3  11     2436.87     2489.16     62.25 o 
   7   3  11      586.90      618.63     17.97 o 
   8   3  11       37.87       16.36      3.94 o 
   9   3  11      484.63      459.75     14.48 o 
  10   3  11       68.60       63.05      6.27 o 
  11   3  11      408.10      359.43     14.53 o 
  12   3  11      795.12      877.16     32.73 o 
  13   3  11        3.11       -5.97      5.97 o 
  14   3  11       89.12       76.62      8.95 o 
  15   3  11       12.55       13.26      7.36 o 
  16   3  11      216.20      214.39     17.32 o 
  17   3  11      160.93      158.53     14.95 o 
  18   3  11      220.80      212.65     17.86 o 
 -19   4  11       43.71       43.58      9.91 o 
 -18   4  11       42.68       40.98      8.98 o 
 -17   4  11       78.47       73.15     10.09 o 
 -16   4  11        5.31        2.55      8.63 o 
 -15   4  11       29.58       25.93      7.51 o 
 -14   4  11      355.67      365.90     19.54 o 
 -13   4  11       11.64        2.21      5.36 o 
 -12   4  11       10.58        3.85      4.51 o 
 -11   4  11     1396.23     1556.35     40.77 o 
 -10   4  11      262.07      277.73     16.06 o 
  -9   4  11      696.07      651.85     19.15 o 
  -8   4  11      252.31      219.76      9.01 o 
  -7   4  11      300.99      251.10      9.71 o 
  -6   4  11      139.09      106.47      6.08 o 
  -5   4  11      559.27      568.63     15.03 o 
  -4   4  11      121.01      130.92      6.23 o 
  -2   4  11     3075.39     3365.64     75.33 o 
   0   4  11        1.51       -2.52      3.30 o 
   1   4  11      587.00      571.64     16.68 o 
   2   4  11      259.11      248.62     11.06 o 
   3   4  11      120.61       83.90      5.52 o 
   4   4  11      312.94      341.76     11.59 o 
   5   4  11       17.94        6.09      3.73 o 
   6   4  11       92.85       92.83      7.66 o 
   7   4  11      694.91      742.91     21.16 o 
   8   4  11      912.14      949.68     26.13 o 
   9   4  11      949.79     1049.61     32.30 o 
  10   4  11      202.83      174.65     11.98 o 
  11   4  11      257.48      234.35     13.54 o 
  12   4  11       22.59       17.58      6.43 o 
  13   4  11      228.46      198.98     12.96 o 
  14   4  11      159.46      152.20     11.77 o 
  15   4  11      182.02      233.35     14.74 o 
  16   4  11       37.79       34.44     10.62 o 
  17   4  11       21.22       21.87     10.49 o 
 -18   5  11        2.95       -0.19      9.21 o 
 -17   5  11       37.27       53.88     11.71 o 
 -16   5  11       70.76       76.94     11.76 o 
 -15   5  11        3.82        9.88      7.19 o 
 -14   5  11       17.00       13.58      6.73 o 
 -13   5  11       46.07       39.69      6.52 o 
 -12   5  11        9.23       19.10      5.47 o 
 -11   5  11        0.93        4.95      4.45 o 
 -10   5  11        7.20        2.56      4.24 o 
  -9   5  11     1188.70     1286.67     34.31 o 
  -8   5  11      119.06      110.63      6.62 o 
  -7   5  11     4815.20     5384.69    131.38 o 
  -6   5  11      165.84      154.65      8.56 o 
  -5   5  11      174.34      173.34     13.69 o 
  -4   5  11        5.11        1.81      3.84 o 
  -3   5  11      327.72      348.05     10.60 o 
  -2   5  11      295.59      281.04     11.82 o 
  -1   5  11      171.96      141.20      6.97 o 
   0   5  11       69.19       47.38      4.72 o 
   1   5  11      317.41      280.58     10.31 o 
   2   5  11      861.11      856.16     23.62 o 
   3   5  11      447.48      380.56     12.47 o 
   4   5  11      930.67      918.87     25.23 o 
   5   5  11     3705.63     3988.14    109.82 o 
   6   5  11        1.21       -0.73      4.13 o 
   7   5  11      154.20      122.67      7.87 o 
   8   5  11       56.23       29.09      5.52 o 
   9   5  11      568.28      549.20     24.88 o 
  10   5  11      910.32     1039.53     32.52 o 
  11   5  11       34.93       25.53      6.07 o 
  12   5  11       18.47        7.62      7.05 o 
  13   5  11       21.65       11.93      7.10 o 
  14   5  11       30.27       25.24     10.58 o 
  15   5  11      231.08      275.81     20.54 o 
  16   5  11      176.56      195.40     17.78 o 
  17   5  11      181.26      198.69     25.13 o 
 -17   6  11        8.76       16.68      9.18 o 
 -16   6  11        0.34        9.10     12.51 o 
 -15   6  11      568.18      683.32     30.73 o 
 -14   6  11       11.85       15.71      7.92 o 
 -13   6  11       10.32        0.41     11.94 o 
 -12   6  11        3.22       -1.05      5.32 o 
 -11   6  11        0.81       17.57     11.04 o 
 -10   6  11       64.98       42.79      6.32 o 
  -9   6  11        4.26        2.68      5.10 o 
  -8   6  11       13.84        1.68      4.59 o 
  -7   6  11      245.91      296.34     11.28 o 
  -6   6  11      144.63      118.51      7.77 o 
  -5   6  11      220.69      243.23      9.71 o 
  -4   6  11      213.39      199.00     10.36 o 
  -3   6  11       17.78       13.59      4.14 o 
  -2   6  11        0.02        0.94      3.79 o 
  -1   6  11      228.59      233.70      9.74 o 
   0   6  11       35.31       31.13      4.84 o 
   1   6  11      102.86       83.24      5.89 o 
   2   6  11      243.42      207.18     10.05 o 
   3   6  11      370.91      355.82     21.88 o 
   4   6  11     1072.28     1170.18     35.41 o 
   5   6  11      179.22      123.15      8.01 o 
   6   6  11      272.59      269.99     12.25 o 
   7   6  11       78.97       65.71      7.13 o 
   8   6  11       10.87       11.47      5.33 o 
   9   6  11       40.08       25.39      6.24 o 
  10   6  11        8.09       -4.14      5.46 o 
  11   6  11      354.67      412.97     17.07 o 
  12   6  11      227.06      271.86     19.01 o 
  13   6  11      134.23      139.62     11.82 o 
  14   6  11      297.57      383.39     27.51 o 
  15   6  11        3.96        6.27     10.95 o 
  16   6  11      260.31      328.70     33.21 o 
 -16   7  11      123.22      159.49     14.54 o 
 -15   7  11       44.22       59.31     10.56 o 
 -14   7  11      101.83       91.20      9.32 o 
 -13   7  11       32.10       28.62      6.89 o 
 -12   7  11        7.68        4.14      6.45 o 
 -11   7  11        0.52       -4.23      7.29 o 
 -10   7  11       18.72       17.03      6.18 o 
  -9   7  11      128.83      121.15      8.62 o 
  -8   7  11       18.19       19.23      5.65 o 
  -7   7  11       24.55       19.05      5.43 o 
  -6   7  11      124.89      123.35      8.18 o 
  -5   7  11       70.96       58.95      6.24 o 
  -4   7  11      234.96      246.50     11.46 o 
  -3   7  11     1150.76     1057.91     28.87 o 
  -2   7  11      287.87      288.71     12.34 o 
   0   7  11      136.93      117.37      7.87 o 
   1   7  11      428.46      415.76     15.81 o 
   2   7  11       23.29       17.01      5.16 o 
   3   7  11      289.79      299.62     22.89 o 
   4   7  11       10.95        4.14      5.03 o 
   5   7  11       16.72        5.38      5.03 o 
   6   7  11       34.83       23.62      5.80 o 
   7   7  11       14.89        6.06      5.22 o 
   8   7  11        5.53       -2.18      5.42 o 
   9   7  11      145.93      143.95      9.91 o 
  10   7  11      101.43      110.32     11.01 o 
  11   7  11       55.94       66.09      8.02 o 
  12   7  11      291.55      317.45     15.27 o 
  13   7  11      154.60      160.35     16.46 o 
  14   7  11       31.75       27.76     17.37 o 
 -15   8  11      432.19      594.87     34.14 o 
 -14   8  11       25.36       28.69      8.21 o 
 -13   8  11       10.88        2.15      7.40 o 
 -12   8  11       45.78       55.42     11.17 o 
 -11   8  11       14.57        4.68      6.65 o 
 -10   8  11      110.07      125.56      9.51 o 
  -9   8  11      107.04      121.37      9.37 o 
  -8   8  11       29.66       21.57      6.10 o 
  -7   8  11        6.53        2.75      6.72 o 
  -6   8  11      123.78      115.86      9.80 o 
  -5   8  11       62.04       72.08     13.44 o 
  -4   8  11       29.71       31.59      9.83 o 
  -3   8  11      239.68      235.81     30.32 o 
  -2   8  11      279.43      269.31     14.55 o 
  -1   8  11      477.59      492.14     33.84 o 
   0   8  11        0.16        2.14      5.26 o 
   1   8  11      214.27      171.98     10.03 o 
   2   8  11       64.93       60.95      7.93 o 
   3   8  11        7.09        3.71      5.42 o 
   4   8  11       57.74       45.67      6.75 o 
   5   8  11        0.49       -4.41      5.41 o 
   6   8  11      205.06      192.33     22.47 o 
   7   8  11        0.51       -6.26      7.10 o 
   8   8  11       80.44       77.42      8.09 o 
   9   8  11      301.89      321.60     15.15 o 
  10   8  11      152.25      145.77     10.98 o 
  11   8  11      422.68      507.57     20.68 o 
  12   8  11       26.11       27.84     10.99 o 
  13   8  11      114.79      103.89     15.10 o 
 -13   9  11       46.05       63.74     11.06 o 
 -12   9  11       12.31       25.79     13.30 o 
 -11   9  11       60.07       61.27      8.78 o 
 -10   9  11       77.32       86.92     12.44 o 
  -9   9  11      380.66      425.45     26.38 o 
  -8   9  11      429.53      499.44     29.30 o 
  -7   9  11       24.06       34.05     10.54 o 
  -6   9  11       21.50        4.50     11.76 o 
  -5   9  11        8.89       -1.43      9.10 o 
  -4   9  11       25.59       29.63      9.73 o 
  -3   9  11       49.50       49.56     11.71 o 
  -2   9  11        4.43        3.52      8.65 o 
  -1   9  11      205.23      196.39     14.29 o 
   0   9  11       10.43        4.37      6.96 o 
   1   9  11       20.87        2.76      7.68 o 
   2   9  11        0.06        7.22      6.78 o 
   3   9  11      106.91      102.19     14.59 o 
   4   9  11        9.66        7.60      6.63 o 
   5   9  11       25.98       15.46      6.79 o 
   6   9  11       47.21       45.76      7.69 o 
   7   9  11       33.22       32.31      7.45 o 
   8   9  11      229.72      261.28     13.94 o 
   9   9  11      213.05      201.24     13.99 o 
  10   9  11        0.58       -4.64     11.36 o 
  11   9  11      141.59      144.29     16.15 o 
 -10  10  11        3.65       21.75     16.38 o 
  -9  10  11      199.00      239.25     20.70 o 
  -8  10  11       73.01      102.66     14.94 o 
  -7  10  11        2.49       10.88     10.75 o 
  -6  10  11        8.00        3.60      9.91 o 
  -5  10  11       27.06       31.96     11.41 o 
  -4  10  11       53.43       69.62     24.34 o 
  -3  10  11       25.92       19.60     10.51 o 
  -2  10  11      322.42      337.61     22.93 o 
  -1  10  11        0.10       -0.40      9.29 o 
   0  10  11        4.53       -3.03      8.80 o 
   1  10  11       49.20       38.18      9.18 o 
   2  10  11       32.16       25.11     10.10 o 
   3  10  11        0.13       -5.51      7.58 o 
   4  10  11       87.93       71.95     10.33 o 
   5  10  11      149.90      162.72     16.57 o 
   6  10  11       30.91       19.33      9.63 o 
   7  10  11       13.15       -8.94      8.94 o 
   8  10  11       70.66       68.08     13.17 o 
  -4  11  11       11.10      -15.25     15.25 o 
  -3  11  11       47.08       42.37     12.40 o 
  -2  11  11        0.00        0.73     10.76 o 
  -1  11  11        0.06       21.95     12.62 o 
   0  11  11      256.01      241.79     20.88 o 
   1  11  11       33.90       31.21     13.55 o 
   2  11  11       41.67       36.16     11.62 o 
   3  11  11        3.88       -9.37      9.37 o 
   4  11  11      151.76      132.28     21.30 o 
 -20   0  12      217.68      190.15     17.57 o 
 -18   0  12       14.04       -1.16     11.95 o 
 -16   0  12       45.84       35.33      9.29 o 
 -14   0  12       60.18       40.64      9.13 o 
 -12   0  12     1311.83     1433.60    103.45 o 
 -10   0  12      183.70      148.22     16.28 o 
  -8   0  12     1630.84     1743.34     57.01 o 
  -6   0  12        0.24       11.86      4.13 o 
  -4   0  12     2356.10     2501.89     79.78 o 
  -2   0  12      866.59      881.01     30.05 o 
   0   0  12     1029.91     1037.87     34.73 o 
   2   0  12     1591.14     1921.63     77.16 o 
   4   0  12     1318.56     1289.64     53.63 o 
   6   0  12      327.96      332.30     18.48 o 
   8   0  12      330.24      265.39     32.95 o 
  10   0  12        0.88        3.33      5.90 o 
  12   0  12      480.53      452.42     24.30 o 
  14   0  12        8.18        4.06      7.75 o 
  16   0  12       93.19       83.45     12.42 o 
  18   0  12       50.18       46.98     12.35 o 
 -20   1  12      141.37      176.59     14.96 o 
 -19   1  12        1.37        2.20      7.19 o 
 -18   1  12       28.09       27.86      7.44 o 
 -17   1  12       37.46       39.62      7.39 o 
 -16   1  12      141.39      116.16      9.82 o 
 -15   1  12      166.59      135.60      9.38 o 
 -14   1  12      939.79      961.02     30.64 o 
 -13   1  12        0.58        1.17      4.71 o 
 -12   1  12      259.72      248.44     11.72 o 
 -11   1  12       40.69       26.64      5.22 o 
 -10   1  12      583.97      577.52     19.57 o 
  -9   1  12       83.49       59.69      5.62 o 
  -8   1  12     2160.00     2269.29     56.96 o 
  -7   1  12        0.25        2.54      2.92 o 
  -6   1  12     1958.74     2027.64     46.37 o 
  -5   1  12     2096.80     2341.10     53.11 o 
  -4   1  12     1067.30      987.49     23.69 o 
  -3   1  12     2576.13     2764.91     62.06 o 
  -2   1  12      416.16      373.52     10.37 o 
  -1   1  12      193.31      160.41      5.94 o 
   0   1  12       96.30       74.81      7.85 o 
   1   1  12      738.11      770.60     20.93 o 
   2   1  12     1718.48     1811.67     45.62 o 
   3   1  12     2506.10     2858.05     70.40 o 
   4   1  12     1102.06     1155.89     34.39 o 
   5   1  12      967.69     1057.69     31.90 o 
   6   1  12       31.16       32.09      4.99 o 
   7   1  12        1.86        5.23      5.46 o 
   8   1  12     1166.21     1099.13     33.30 o 
   9   1  12      498.66      476.03     16.98 o 
  10   1  12      615.02      647.82     30.97 o 
  11   1  12      757.05      789.74     25.67 o 
  12   1  12        5.24        0.24      4.77 o 
  13   1  12       35.22       36.88      6.06 o 
  14   1  12       49.02       42.61      6.61 o 
  15   1  12       10.85       -1.94      5.92 o 
  16   1  12       31.57       13.51      6.71 o 
  17   1  12        3.86        3.52      8.38 o 
  18   1  12        0.07      -10.58     10.58 o 
 -20   2  12       31.73       43.42     17.66 o 
 -19   2  12       55.94       49.36      8.49 o 
 -18   2  12        2.35       13.69      7.22 o 
 -17   2  12       63.88       52.24      8.85 o 
 -16   2  12      145.98      131.61      9.62 o 
 -15   2  12      492.97      504.59     19.10 o 
 -14   2  12       85.37       66.33     11.29 o 
 -13   2  12       33.68       21.23      5.61 o 
 -12   2  12       22.48        8.39      5.06 o 
 -11   2  12       38.83       31.36      6.14 o 
 -10   2  12       24.30       21.76      5.49 o 
  -9   2  12     2631.62     2886.86     71.89 o 
  -8   2  12       28.66       19.02      4.15 o 
  -7   2  12     2526.50     2647.43     65.97 o 
  -6   2  12       33.22       18.85      4.79 o 
  -5   2  12      253.27      198.65      8.47 o 
  -4   2  12      562.74      580.97     15.12 o 
  -3   2  12      533.25      577.35     15.63 o 
  -2   2  12     1669.09     1832.86     41.91 o 
  -1   2  12       11.81       20.89      2.94 o 
   0   2  12        6.10        1.45      3.15 o 
   1   2  12     1375.18     1454.58     37.92 o 
   2   2  12      149.49      158.14      8.74 o 
   3   2  12        5.86        2.30      3.20 o 
   4   2  12        3.62       -2.29      3.11 o 
   5   2  12      831.03      766.99     21.28 o 
   6   2  12       32.34       15.69      4.40 o 
   7   2  12        1.66        7.84      4.46 o 
   8   2  12      261.82      249.57     16.40 o 
   9   2  12      735.10      756.26     24.49 o 
  10   2  12       96.02       85.99      7.03 o 
  11   2  12      274.90      292.69     12.98 o 
  12   2  12        0.94        2.30      4.95 o 
  13   2  12      109.44      130.50     25.73 o 
  14   2  12      249.01      278.58     13.18 o 
  15   2  12        0.35       -3.39      7.01 o 
  16   2  12        7.87        3.89      7.97 o 
  17   2  12      314.32      362.85     68.89 o 
  18   2  12        2.94       17.85     11.08 o 
 -19   3  12      100.99      100.71     23.93 o 
 -18   3  12       37.73       22.92      9.31 o 
 -17   3  12        1.01       11.04      8.01 o 
 -16   3  12      207.10      208.09     19.93 o 
 -15   3  12        3.24       -0.56      5.65 o 
 -14   3  12      316.72      371.84     15.68 o 
 -13   3  12      116.02      108.61      8.16 o 
 -12   3  12        0.72       -1.26      4.75 o 
 -11   3  12     1704.52     1836.17     47.48 o 
 -10   3  12        9.68        6.67      4.07 o 
  -9   3  12       56.43       43.61      4.87 o 
  -8   3  12      229.09      197.03      8.53 o 
  -7   3  12      791.11      821.08     22.82 o 
  -6   3  12        3.59        1.40      3.14 o 
  -5   3  12       25.98       17.15      3.45 o 
  -4   3  12      355.75      339.23     12.32 o 
  -3   3  12      648.86      667.06     16.96 o 
  -2   3  12      606.93      660.67     16.87 o 
  -1   3  12      327.50      351.53     11.57 o 
   0   3  12      290.26      209.74      8.42 o 
   1   3  12      759.38      797.21     21.89 o 
   2   3  12      125.02      100.25      9.41 o 
   3   3  12      824.26      845.09     23.23 o 
   4   3  12      230.79      268.49     18.55 o 
   5   3  12      218.97      199.15     12.84 o 
   6   3  12       18.39       11.82      5.02 o 
   7   3  12      490.36      481.83     17.28 o 
   8   3  12      580.55      562.90     25.47 o 
   9   3  12      973.46     1067.07     32.80 o 
  10   3  12      483.98      525.00     18.70 o 
  11   3  12       33.26       19.13      6.05 o 
  12   3  12        9.54        5.55      6.23 o 
  13   3  12        0.05       -6.03      6.03 o 
  14   3  12       13.09       14.94      7.05 o 
  15   3  12        0.33       -9.50     10.14 o 
  16   3  12       80.40       81.47     12.44 o 
  17   3  12      227.18      237.56     26.67 o 
 -19   4  12       13.50       21.75     14.94 o 
 -18   4  12       85.28       80.67     10.68 o 
 -17   4  12      186.40      211.72     14.88 o 
 -16   4  12        4.72        5.12      7.74 o 
 -15   4  12      534.70      595.21     25.30 o 
 -14   4  12      500.78      518.59     23.91 o 
 -13   4  12       46.84       35.97      6.49 o 
 -12   4  12        9.67        6.27      4.42 o 
 -11   4  12        0.73       -1.44      4.21 o 
 -10   4  12       36.43       25.35      5.58 o 
  -9   4  12      797.87      782.99     22.33 o 
  -8   4  12       55.36       46.76      4.97 o 
  -7   4  12       71.41       70.60      5.31 o 
  -6   4  12      107.95      107.89      6.23 o 
  -5   4  12       48.54       41.25      3.98 o 
  -4   4  12        4.36        3.82      3.01 o 
  -3   4  12     1543.33     1605.59     41.28 o 
  -2   4  12      107.92       81.27      6.45 o 
  -1   4  12      579.65      542.54     16.19 o 
   0   4  12       83.67       52.50      6.17 o 
   1   4  12      116.58       98.82      9.69 o 
   2   4  12     1380.03     1355.20     35.39 o 
   3   4  12       41.46       27.50      4.29 o 
   4   4  12     2700.16     2862.84     71.17 o 
   5   4  12      277.49      289.50     10.65 o 
   6   4  12      512.35      492.26     15.29 o 
   7   4  12      109.42       90.64      9.97 o 
   8   4  12       14.94       13.31      4.45 o 
   9   4  12      206.77      174.79     11.50 o 
  10   4  12       60.90       32.40      6.56 o 
  11   4  12       54.55       28.39      7.04 o 
  12   4  12        1.88       -1.07      6.55 o 
  13   4  12      144.15      140.84     12.84 o 
  14   4  12       52.92       66.01     11.09 o 
  15   4  12      140.59      129.23     11.79 o 
  16   4  12       30.32       18.59     10.33 o 
  17   4  12       21.45        2.92     13.54 o 
 -18   5  12       63.29      103.84     20.44 o 
 -17   5  12        0.05       -8.48      8.48 o 
 -16   5  12       68.04       62.00      9.77 o 
 -15   5  12      408.62      435.15     21.24 o 
 -14   5  12       32.54       45.99     11.24 o 
 -13   5  12      101.30       96.31      9.91 o 
 -12   5  12       60.50       49.38      6.59 o 
 -11   5  12      193.66      206.22      9.55 o 
 -10   5  12        1.10        8.19      4.50 o 
  -9   5  12        2.57        9.89      4.30 o 
  -8   5  12        2.55        3.02      4.05 o 
  -7   5  12      118.96       88.37      6.71 o 
  -6   5  12     1906.94     1998.65     50.93 o 
  -5   5  12       26.44       16.02      3.77 o 
  -4   5  12      105.07       84.62      8.63 o 
  -3   5  12      338.49      344.83     15.03 o 
  -2   5  12      947.33      968.41     31.70 o 
  -1   5  12       25.46       10.44      3.89 o 
   0   5  12       35.26       24.45      4.32 o 
   1   5  12        5.48        1.45      3.49 o 
   2   5  12     1031.95      958.47     33.64 o 
   3   5  12       10.91        4.66      3.74 o 
   4   5  12      213.84      203.89      8.91 o 
   5   5  12      358.08      381.89     14.79 o 
   6   5  12      550.99      533.54     18.62 o 
   7   5  12      120.87      128.52      9.34 o 
   8   5  12       39.46       29.39      5.64 o 
   9   5  12       19.99        6.11      5.09 o 
  10   5  12      145.41      110.39     15.18 o 
  11   5  12       24.81        8.18      9.38 o 
  12   5  12       21.50       29.84      7.70 o 
  13   5  12        3.40       -6.94      6.94 o 
  14   5  12       15.34       15.37      8.25 o 
  15   5  12       11.96        9.37     13.07 o 
  16   5  12      136.45      137.61     22.52 o 
 -17   6  12        7.11       17.99     14.81 o 
 -16   6  12      524.01      612.87     27.69 o 
 -15   6  12        0.05       -4.78      8.10 o 
 -14   6  12       81.69       99.22     10.58 o 
 -13   6  12        1.18        4.11      6.10 o 
 -12   6  12        4.99        4.60      5.85 o 
 -11   6  12       12.00        8.41      5.55 o 
 -10   6  12       29.53       11.85      5.55 o 
  -9   6  12      576.00      612.13     21.18 o 
  -8   6  12       18.03       23.13      5.51 o 
  -7   6  12      732.34      730.73     21.38 o 
  -6   6  12        6.72        0.20      4.96 o 
  -5   6  12       93.46       79.02      7.08 o 
  -4   6  12        0.88        3.49      4.08 o 
  -3   6  12       18.64        9.26      4.24 o 
  -2   6  12      318.33      240.54     12.56 o 
  -1   6  12      136.24      112.68     12.97 o 
   0   6  12      340.34      322.37     11.77 o 
   1   6  12       81.42       72.81      5.78 o 
   2   6  12      357.57      331.96     13.59 o 
   3   6  12      361.52      359.88     14.35 o 
   4   6  12        5.05        2.08      4.79 o 
   5   6  12       13.04        1.98      4.77 o 
   6   6  12       35.11       22.60      5.46 o 
   7   6  12        7.15        8.61      5.51 o 
   8   6  12        8.59        4.51      5.43 o 
   9   6  12        5.56       -1.39      5.45 o 
  10   6  12      181.12      190.46     11.01 o 
  11   6  12      111.33      122.25     11.13 o 
  12   6  12       61.22       46.78      9.96 o 
  13   6  12       29.91       24.08      8.49 o 
  14   6  12       53.30       42.92     12.60 o 
  15   6  12       49.03       41.21     18.33 o 
 -16   7  12       21.65       36.02     18.29 o 
 -15   7  12       31.01       40.18     10.26 o 
 -14   7  12       27.28       27.43     18.00 o 
 -13   7  12       14.17       19.97      7.27 o 
 -12   7  12      164.88      179.45     11.41 o 
 -11   7  12       15.20        2.35      6.28 o 
 -10   7  12       34.01       31.25      6.58 o 
  -9   7  12      551.12      598.24     21.40 o 
  -8   7  12        0.01        4.13      5.32 o 
  -7   7  12        4.45       10.85      6.25 o 
  -6   7  12      395.77      418.32     19.30 o 
  -5   7  12        1.72       -0.54      9.37 o 
  -4   7  12        5.33        5.92      7.13 o 
  -3   7  12        2.19       -4.28      4.28 o 
  -2   7  12       88.23       82.77      7.06 o 
  -1   7  12      133.40      111.32     10.04 o 
   0   7  12       49.97       27.93      6.18 o 
   2   7  12     1006.93     1204.15     36.78 o 
   3   7  12      170.07      136.64      8.82 o 
   4   7  12      152.36      153.03     11.70 o 
   5   7  12       29.51       17.10      5.68 o 
   6   7  12       76.32       55.52      6.89 o 
   7   7  12      213.12      230.08     13.71 o 
   8   7  12      118.79       96.36      8.51 o 
   9   7  12        0.39        5.16      7.04 o 
  10   7  12       14.07        8.72      6.61 o 
  11   7  12       96.45      101.03     11.44 o 
  12   7  12       36.16       33.75      9.23 o 
  13   7  12       46.04       34.95     11.74 o 
 -14   8  12      158.20      206.54     15.77 o 
 -13   8  12        8.63       12.80      8.02 o 
 -12   8  12      193.29      210.89     14.59 o 
 -11   8  12        6.67        3.70      7.07 o 
 -10   8  12        0.46       -2.84      7.86 o 
  -9   8  12      105.04      114.16     10.70 o 
  -8   8  12      100.44       93.06      9.91 o 
  -7   8  12        0.20        3.69      7.10 o 
  -6   8  12        1.65       -4.21      8.29 o 
  -5   8  12       26.99        4.70      7.79 o 
  -4   8  12       25.54       25.49      8.60 o 
  -3   8  12       13.40       23.57      8.34 o 
  -2   8  12       30.95       23.62      7.03 o 
  -1   8  12       34.38       30.09      6.94 o 
   0   8  12       85.01       60.01      6.91 o 
   1   8  12      268.00      271.08     21.41 o 
   2   8  12       91.35       81.95     11.98 o 
   3   8  12       54.01       39.24      6.43 o 
   4   8  12       85.01       71.87      7.63 o 
   5   8  12       81.77       71.80      7.73 o 
   6   8  12       13.00        9.46      6.20 o 
   7   8  12      191.13      209.21     20.06 o 
   8   8  12        9.82        7.80      6.60 o 
   9   8  12        9.34        0.06      6.75 o 
  10   8  12       36.34       34.35      7.88 o 
  11   8  12       52.17       44.97      8.82 o 
  12   8  12       24.48       31.83     16.28 o 
 -12   9  12       25.12       32.33     12.71 o 
 -11   9  12       41.45       44.30     12.48 o 
 -10   9  12       16.34       20.45     11.66 o 
  -9   9  12      299.28      347.00     23.95 o 
  -8   9  12       61.00       44.02     11.18 o 
  -7   9  12        1.02       -9.45      9.45 o 
  -6   9  12        0.29       -1.12      9.81 o 
  -5   9  12        2.45        3.13     15.82 o 
  -4   9  12       40.63       24.48      9.80 o 
  -3   9  12      289.02      302.65     20.72 o 
  -2   9  12      624.51      659.31     46.96 o 
  -1   9  12        8.49       17.31      9.67 o 
   0   9  12        9.40       12.63      8.22 o 
   1   9  12        4.28        7.55      7.25 o 
   2   9  12      189.03      160.37     12.46 o 
   3   9  12        0.95       -7.39      7.39 o 
   4   9  12       20.78        9.51      6.63 o 
   5   9  12      193.89      216.31     12.29 o 
   6   9  12      123.32       97.99      9.37 o 
   7   9  12       77.51       74.14      8.97 o 
   8   9  12       68.84       78.56      9.39 o 
   9   9  12        6.20       12.40      7.96 o 
  10   9  12      134.73      163.09     14.42 o 
  -9  10  12        7.42      -15.11     15.11 o 
  -8  10  12       12.83       -5.39     10.64 o 
  -7  10  12        5.28        9.12     11.79 o 
  -6  10  12        5.52      -10.75     10.75 o 
  -5  10  12        1.43       10.37     10.94 o 
  -4  10  12       10.47       -9.99      9.99 o 
  -3  10  12      186.30      211.96     18.22 o 
  -2  10  12       90.04      107.93     16.75 o 
  -1  10  12      435.70      493.01     48.23 o 
   0  10  12       16.98        9.53      8.33 o 
   1  10  12        0.09       -6.74      8.27 o 
   2  10  12        1.10        4.92      8.44 o 
   3  10  12        1.37       -3.28     10.23 o 
   4  10  12      327.24      342.97     20.19 o 
   5  10  12       90.01       97.78     16.03 o 
   6  10  12       20.39       11.37      9.57 o 
   7  10  12       66.89       56.12     10.75 o 
  -1  11  12        6.80       20.41     17.62 o 
   0  11  12       68.89       70.13     20.34 o 
   1  11  12      214.64      209.42     29.22 o 
 -19   0  13      634.12      838.36     41.35 o 
 -17   0  13      301.64      319.98     21.38 o 
 -15   0  13       15.70        8.47      8.63 o 
 -13   0  13      250.37      231.38     19.17 o 
 -11   0  13       97.41       85.96     14.39 o 
  -9   0  13       63.11       42.05     11.31 o 
  -7   0  13     3790.31     4210.58    132.91 o 
  -5   0  13      425.21      477.92     22.52 o 
  -3   0  13      132.39      119.54      7.68 o 
  -1   0  13     2364.96     2524.38     80.49 o 
   1   0  13       14.71        9.42      6.22 o 
   3   0  13      329.29      328.23     31.90 o 
   5   0  13      700.79      727.18     50.61 o 
   7   0  13       32.75       23.72      7.79 o 
   9   0  13     2071.17     2276.65     92.13 o 
  11   0  13      588.17      616.63     30.23 o 
  13   0  13      552.90      643.91     31.81 o 
  15   0  13       23.37        2.26      9.25 o 
  17   0  13        2.33       -1.56     10.72 o 
 -19   1  13       20.94       20.64      8.21 o 
 -18   1  13       32.81       55.20     15.21 o 
 -17   1  13        7.54       -1.56      6.59 o 
 -16   1  13      302.77      308.37     17.61 o 
 -15   1  13      146.88      132.66      9.39 o 
 -14   1  13      178.07      198.67     11.02 o 
 -13   1  13      149.71      123.95      8.55 o 
 -12   1  13      320.45      310.82     13.58 o 
 -11   1  13       16.11        0.46      4.72 o 
 -10   1  13      117.96       85.49      9.13 o 
  -9   1  13     2504.01     2631.87     65.95 o 
  -8   1  13     1890.16     1955.92     49.69 o 
  -7   1  13      243.00      206.73      7.65 o 
  -6   1  13      103.78       75.58      4.64 o 
  -5   1  13      473.35      469.10     12.89 o 
  -4   1  13      937.73     1022.52     24.67 o 
  -3   1  13      687.64      696.33     17.63 o 
  -2   1  13       10.98        6.39      2.86 o 
  -1   1  13     1736.94     1842.93     46.55 o 
   0   1  13       37.71       35.45      3.94 o 
   1   1  13       59.34       34.37      3.90 o 
   2   1  13       67.50       75.79      6.33 o 
   3   1  13      197.56      178.35     12.29 o 
   4   1  13      439.26      399.93     17.11 o 
   5   1  13      108.81       86.36      7.19 o 
   6   1  13      464.13      485.55     21.86 o 
   7   1  13        0.05        0.08      4.15 o 
   8   1  13      140.77      120.66      8.65 o 
   9   1  13       10.42        4.22      4.47 o 
  10   1  13       99.65       88.74      7.43 o 
  11   1  13        7.17        7.66      5.09 o 
  12   1  13      153.98      158.37      9.65 o 
  13   1  13       80.14       77.44      7.65 o 
  14   1  13       54.98       49.16      7.40 o 
  15   1  13       11.28       22.10      6.66 o 
  16   1  13      108.84       95.80      9.27 o 
  17   1  13      144.26      146.08     13.22 o 
 -19   2  13        9.69        8.68      7.79 o 
 -18   2  13        1.83        5.18      7.42 o 
 -17   2  13       30.95       28.53      7.21 o 
 -16   2  13        0.15        0.28      6.38 o 
 -15   2  13      193.60      218.88     24.70 o 
 -14   2  13      138.99      112.88     11.26 o 
 -13   2  13       36.05       28.87      5.99 o 
 -12   2  13      339.65      331.37     16.51 o 
 -11   2  13       46.37       37.94      5.72 o 
 -10   2  13      100.42       80.54      5.92 o 
  -9   2  13     1937.53     2086.63     59.31 o 
  -8   2  13      151.61      140.01      7.16 o 
  -7   2  13        9.24        4.26      3.73 o 
  -6   2  13       23.22       13.78      3.41 o 
  -5   2  13       59.39       45.97      3.99 o 
  -4   2  13      237.51      230.49      8.25 o 
  -3   2  13      112.75      115.73      5.69 o 
  -2   2  13      192.95      144.18      6.92 o 
  -1   2  13      374.30      366.44     18.22 o 
   0   2  13       11.17       12.35      4.66 o 
   1   2  13        3.09        3.31      4.62 o 
   2   2  13        2.86       -1.70      3.32 o 
   3   2  13      140.68      136.23      7.94 o 
   4   2  13     1910.24     1969.36     83.14 o 
   5   2  13      109.61       99.08     10.09 o 
   6   2  13      972.09      952.99     29.52 o 
   7   2  13        9.85        9.42      4.67 o 
   8   2  13       14.10        5.34      7.05 o 
   9   2  13        3.17        3.71      4.74 o 
  10   2  13     1544.85     1753.91     51.50 o 
  11   2  13      813.12      940.02     30.14 o 
  12   2  13       70.27       60.28      7.24 o 
  13   2  13       58.99       54.36      9.59 o 
  14   2  13      180.96      183.40     15.40 o 
  15   2  13       46.48       48.95      8.98 o 
  16   2  13      199.76      192.74     20.18 o 
  17   2  13      125.60      132.99     23.56 o 
 -19   3  13      185.80      183.75     24.39 o 
 -18   3  13        1.93       -0.57      8.67 o 
 -17   3  13       64.73       45.25      8.21 o 
 -16   3  13      320.85      372.02     17.72 o 
 -15   3  13      108.19       86.98     12.83 o 
 -14   3  13      392.76      385.16     16.30 o 
 -13   3  13      339.88      332.64     14.59 o 
 -12   3  13      252.26      225.61     17.15 o 
 -11   3  13      431.14      441.04     16.86 o 
 -10   3  13      184.57      153.09      8.27 o 
  -9   3  13       85.29       74.89      9.11 o 
  -8   3  13      310.45      298.17     16.51 o 
  -7   3  13      100.42       69.71      7.17 o 
  -6   3  13        2.23       -0.20      3.70 o 
  -5   3  13      626.87      650.90     16.97 o 
  -4   3  13       70.80       70.96      4.70 o 
  -3   3  13     1235.36     1296.10     33.99 o 
  -2   3  13       26.75        8.56      3.70 o 
  -1   3  13      202.36      194.05     14.04 o 
   0   3  13      425.90      467.43     14.46 o 
   1   3  13      203.81      193.02     11.28 o 
   2   3  13      640.79      593.25     18.25 o 
   3   3  13        2.33        3.78      3.64 o 
   4   3  13     1908.81     2073.90     52.56 o 
   5   3  13     1185.21     1163.65     35.15 o 
   6   3  13       29.39       26.10      5.24 o 
   7   3  13      412.34      390.85     15.11 o 
   8   3  13      131.79      127.38      8.35 o 
   9   3  13        0.20       -1.14      4.74 o 
  10   3  13       29.03       27.45      5.94 o 
  11   3  13       56.85       50.19      7.54 o 
  12   3  13        0.04       -1.52      6.11 o 
  13   3  13       32.39       16.56      7.20 o 
  14   3  13        4.70       -2.15      7.63 o 
  15   3  13       64.87       59.83      9.83 o 
  16   3  13      116.18      121.57     11.93 o 
 -18   4  13       29.13       36.58      9.68 o 
 -17   4  13       46.70       36.24      9.18 o 
 -16   4  13        0.28        5.47      8.10 o 
 -15   4  13       72.07       70.30      9.03 o 
 -14   4  13      174.62      176.50     10.70 o 
 -13   4  13       74.97       65.67      7.36 o 
 -12   4  13       80.94       67.95      7.26 o 
 -11   4  13        0.04       -4.53      4.53 o 
 -10   4  13      151.38      126.60      8.47 o 
  -9   4  13      111.64      104.18      7.65 o 
  -8   4  13      701.12      712.02     20.79 o 
  -7   4  13      274.97      237.01      9.58 o 
  -6   4  13       13.20       12.26      3.83 o 
  -5   4  13      125.97      119.16      7.56 o 
  -4   4  13       77.73       42.27      4.74 o 
  -3   4  13      995.45      943.64     25.79 o 
  -2   4  13       34.02       24.25      4.48 o 
  -1   4  13      661.64      670.04     19.40 o 
   0   4  13      501.47      452.89     14.27 o 
   1   4  13       18.16       13.35      3.99 o 
   2   4  13       53.06       34.82      4.40 o 
   3   4  13       47.14       38.32      4.54 o 
   4   4  13        3.60        2.25      3.81 o 
   5   4  13      576.18      611.28     18.27 o 
   6   4  13      337.47      333.60     16.26 o 
   7   4  13       55.62       45.89      5.88 o 
   8   4  13        0.05       -0.14      5.55 o 
   9   4  13      257.62      260.08     14.60 o 
  10   4  13       60.50       61.60     14.76 o 
  12   4  13      155.94      143.67     11.57 o 
  13   4  13        9.12       20.75      7.71 o 
  14   4  13       26.90       21.48      8.69 o 
  15   4  13        0.08       -8.30     10.13 o 
  16   4  13      167.36      197.83     17.50 o 
 -17   5  13       92.09       59.83     15.14 o 
 -16   5  13      162.25      157.56     13.40 o 
 -15   5  13       11.50       14.46      8.28 o 
 -14   5  13        0.79       -3.41      9.14 o 
 -13   5  13      108.13       91.86      9.65 o 
 -12   5  13       10.97       10.25      5.85 o 
 -11   5  13      233.48      253.27     11.03 o 
 -10   5  13       23.54       31.07      5.19 o 
  -9   5  13        0.45        0.34      4.41 o 
  -8   5  13        4.73        2.88      4.31 o 
  -7   5  13       90.39       88.99      7.39 o 
  -6   5  13      222.91      228.69     11.17 o 
  -5   5  13      886.99      923.95     28.94 o 
  -4   5  13      625.65      586.25     19.97 o 
  -3   5  13      296.65      260.92     12.98 o 
  -2   5  13      152.04      107.34      8.07 o 
  -1   5  13       29.83       32.63      4.62 o 
   0   5  13      873.89      868.55     24.26 o 
   1   5  13      368.09      381.69     13.11 o 
   2   5  13      427.78      420.42     13.76 o 
   3   5  13       73.31       57.31      5.60 o 
   4   5  13      644.26      721.02     28.10 o 
   5   5  13       43.47       29.17      6.88 o 
   6   5  13       58.21       49.82      6.75 o 
   7   5  13      841.76      963.96     30.45 o 
   8   5  13       57.06       48.79      8.52 o 
   9   5  13      100.63      104.81      9.98 o 
  10   5  13      138.25      140.27     14.90 o 
  11   5  13      314.59      366.24     22.62 o 
  12   5  13       61.75       40.92      8.32 o 
  13   5  13       29.94       20.79      8.47 o 
  14   5  13       10.60       14.43      8.27 o 
  15   5  13      287.33      307.01     22.13 o 
 -16   6  13      195.92      200.48     29.74 o 
 -15   6  13       10.65       12.03     12.08 o 
 -14   6  13      360.03      393.20     19.96 o 
 -13   6  13        2.23       -3.38      7.29 o 
 -12   6  13        6.22        3.03      6.25 o 
 -11   6  13       75.20       81.01      7.98 o 
 -10   6  13       50.24       50.21      6.90 o 
  -9   6  13        1.50        4.78      5.27 o 
  -8   6  13       94.16       90.92      7.81 o 
  -7   6  13        0.00        3.91      5.12 o 
  -6   6  13       68.54       53.66      9.15 o 
  -5   6  13        2.42        2.52      5.76 o 
  -4   6  13      800.48      760.02     24.76 o 
  -3   6  13        1.31       -4.09      4.09 o 
  -2   6  13       39.04       19.04      4.60 o 
  -1   6  13      693.66      693.35     20.38 o 
   0   6  13        0.51       -0.07      4.07 o 
   1   6  13      969.08     1055.34     28.99 o 
   2   6  13        1.12        1.07      5.01 o 
   3   6  13       15.98        4.87      4.79 o 
   4   6  13      166.11      101.32     12.34 o 
   5   6  13       19.63       11.20      5.61 o 
   6   6  13      179.31      144.16      9.15 o 
   7   6  13       56.32       43.54      7.45 o 
   8   6  13      106.52      137.70     24.67 o 
   9   6  13        0.52       12.90      6.88 o 
  10   6  13        0.35        2.88      7.26 o 
  11   6  13       71.40       68.85     11.96 o 
  12   6  13      103.09      122.69     11.82 o 
  13   6  13        1.35       -7.94      7.94 o 
  14   6  13       26.87       14.46     22.11 o 
 -15   7  13       58.59       82.37     14.06 o 
 -14   7  13      116.91      112.66     11.67 o 
 -13   7  13       19.85       12.53      7.32 o 
 -12   7  13      149.02      183.76     11.80 o 
 -11   7  13        4.68       -3.16      7.28 o 
 -10   7  13       10.23       16.84      7.72 o 
  -9   7  13      197.38      220.86     16.34 o 
  -8   7  13       57.25       44.83      8.02 o 
  -7   7  13       92.55       85.66      9.42 o 
  -6   7  13       86.83      100.21      9.36 o 
  -5   7  13      505.42      523.65     22.03 o 
  -4   7  13       61.28       50.03      6.85 o 
  -3   7  13        7.21       -0.21      5.33 o 
  -2   7  13      145.34      112.29      8.32 o 
  -1   7  13        0.16       -5.17      6.29 o 
   0   7  13      107.99       97.61      7.91 o 
   1   7  13       58.98       45.24      6.41 o 
   2   7  13       48.74       40.10      6.27 o 
   3   7  13        0.79        4.05      5.43 o 
   4   7  13      404.94      424.80     16.92 o 
   5   7  13        4.31        6.27      5.63 o 
   6   7  13       16.40        4.63      5.97 o 
   7   7  13       68.63       68.59      8.89 o 
   8   7  13       81.77       82.60      8.57 o 
   9   7  13      252.29      323.59     18.02 o 
  10   7  13      388.92      519.73     24.43 o 
  11   7  13       21.14       17.52      9.22 o 
  12   7  13        4.75       -8.60      8.60 o 
 -13   8  13       24.86       35.06     15.09 o 
 -12   8  13        7.14        1.70      8.89 o 
 -11   8  13        3.38       -9.24      9.24 o 
 -10   8  13       33.81       32.37      8.76 o 
  -9   8  13       59.01       69.79     12.95 o 
  -8   8  13      161.35      210.57     14.00 o 
  -7   8  13        7.90       21.56      7.46 o 
  -6   8  13       11.22       19.81      8.86 o 
  -5   8  13       25.50       13.99      9.15 o 
  -4   8  13       25.64       26.93      9.62 o 
  -3   8  13       16.79       12.28      8.62 o 
  -2   8  13       14.65       20.00      8.80 o 
  -1   8  13        9.83        8.28      6.34 o 
   0   8  13        5.07       -5.67      5.67 o 
   1   8  13       20.91       15.15      6.13 o 
   2   8  13       84.16       73.40     11.22 o 
   3   8  13      174.07      164.93     15.66 o 
   4   8  13       12.82        0.91      6.07 o 
   5   8  13        5.31        0.99      6.21 o 
   6   8  13      342.65      393.71     17.16 o 
   7   8  13      123.00      124.00      9.94 o 
   8   8  13        3.36        4.38      6.90 o 
   9   8  13      162.34      171.14     16.76 o 
  10   8  13        8.81       12.70     11.15 o 
  11   8  13      327.75      397.01     49.09 o 
 -11   9  13       12.31       18.36     18.43 o 
 -10   9  13      150.76      131.01     24.21 o 
  -9   9  13        6.60       21.28     12.09 o 
  -8   9  13       10.54       -5.59     12.11 o 
  -7   9  13       30.78       29.50     10.87 o 
  -6   9  13       25.70       34.77     11.28 o 
  -5   9  13        0.13        1.03     10.05 o 
  -4   9  13       11.89       12.33      9.81 o 
  -3   9  13      160.04      172.33     15.81 o 
  -2   9  13       17.74       18.69     10.31 o 
  -1   9  13        5.31       -3.99     12.63 o 
   0   9  13      107.35      107.99     15.80 o 
   1   9  13       71.44       82.97      9.89 o 
   2   9  13        6.32       -1.09      7.81 o 
   3   9  13        3.54        6.18      9.28 o 
   4   9  13       21.77       16.28      7.23 o 
   5   9  13       22.41       23.48      7.78 o 
   6   9  13      170.45      162.16     15.53 o 
   7   9  13        0.11       -5.34      7.45 o 
   8   9  13      139.36      143.33     11.64 o 
   9   9  13       19.09       14.33      9.65 o 
  -7  10  13        0.17       25.36     12.53 o 
  -6  10  13       53.65       67.86     17.22 o 
  -5  10  13       88.45       97.91     23.20 o 
  -4  10  13      111.80       92.73     22.99 o 
  -3  10  13        0.02       -1.83     11.17 o 
  -2  10  13       66.36       73.30     13.14 o 
  -1  10  13        0.13      -10.01     10.01 o 
   0  10  13       43.17       40.82     11.12 o 
   1  10  13       28.90       20.09      9.64 o 
   2  10  13      180.27      179.16     14.67 o 
   3  10  13       10.41       16.55      9.19 o 
   4  10  13      510.70      597.72     26.96 o 
   5  10  13      168.51      195.78     23.32 o 
   6  10  13        1.43        8.89     11.64 o 
 -18   0  14       16.84       27.50     13.27 o 
 -16   0  14      384.35      396.85     24.28 o 
 -14   0  14      665.68      726.62     35.08 o 
 -12   0  14      506.15      498.91     25.97 o 
 -10   0  14     3651.19     4165.38    227.74 o 
  -8   0  14      581.20      560.10     27.01 o 
  -6   0  14      620.53      560.22     21.32 o 
  -4   0  14      258.15      220.90     11.17 o 
  -2   0  14      187.05      131.98     10.92 o 
   0   0  14        0.44       -5.61      5.61 o 
   2   0  14      348.00      356.85     20.04 o 
   4   0  14     3778.35     4012.09    156.95 o 
   6   0  14      610.84      693.35     32.54 o 
   8   0  14       76.34       46.98      8.15 o 
  10   0  14      569.41      616.49     30.47 o 
  12   0  14       85.10       81.92     11.03 o 
  14   0  14       91.15      111.49     18.95 o 
  16   0  14      390.20      478.79     58.28 o 
 -19   1  14       81.02       74.64     10.17 o 
 -18   1  14        4.52        0.99      7.85 o 
 -17   1  14       28.27       15.11      7.41 o 
 -16   1  14      141.83      138.73     11.44 o 
 -15   1  14        6.42        3.97      6.10 o 
 -14   1  14        8.04       10.47      5.83 o 
 -13   1  14      205.76      225.74     15.01 o 
 -12   1  14       74.89       64.58      7.03 o 
 -11   1  14      223.75      217.16     13.43 o 
 -10   1  14        0.97       -0.39      4.70 o 
  -9   1  14      717.91      694.68     22.91 o 
  -8   1  14       33.74       28.18      5.92 o 
  -7   1  14      204.72      156.54      6.74 o 
  -6   1  14       24.82       21.31      3.72 o 
  -5   1  14      935.17      960.19     23.64 o 
  -4   1  14       72.62       68.55      5.30 o 
  -3   1  14      119.75      100.42      5.94 o 
  -2   1  14      983.21     1008.45     27.15 o 
  -1   1  14      122.96      113.57      6.46 o 
   0   1  14       34.08       23.51      4.94 o 
   1   1  14       12.00       16.31      5.48 o 
   2   1  14       12.09       13.37      4.52 o 
   3   1  14     2452.72     2625.86     73.94 o 
   4   1  14      111.47       90.43     10.46 o 
   5   1  14      892.61      851.35     26.99 o 
   6   1  14     1039.68     1137.11     34.73 o 
   7   1  14        5.87        2.45      4.62 o 
   8   1  14       82.00       70.25     10.49 o 
   9   1  14       87.26       86.06      7.77 o 
  10   1  14       59.83       46.13      7.76 o 
  11   1  14     1787.59     2119.19     61.69 o 
  12   1  14        1.44       -1.54      5.63 o 
  13   1  14      146.70      141.88      9.74 o 
  14   1  14        0.21       -3.86      6.18 o 
  15   1  14       86.53       91.04      9.52 o 
  16   1  14        0.06       -6.14     10.90 o 
  17   1  14      263.67      277.16     21.21 o 
 -19   2  14        0.82       -4.59     14.93 o 
 -18   2  14        2.55       -5.03      7.99 o 
 -17   2  14      216.12      210.32     12.78 o 
 -16   2  14      480.07      552.74     21.45 o 
 -15   2  14       59.55       55.94      7.83 o 
 -14   2  14      619.18      649.86     22.93 o 
 -13   2  14       20.58        9.81      5.63 o 
 -12   2  14      341.54      318.40     13.99 o 
 -11   2  14      118.08      106.71     11.64 o 
 -10   2  14        2.40        9.84      6.05 o 
  -9   2  14      103.92       73.76      7.40 o 
  -8   2  14     1762.61     1902.27     48.80 o 
  -7   2  14      845.21      812.61     22.83 o 
  -6   2  14       42.39       29.80      4.04 o 
  -5   2  14      669.55      660.74     17.19 o 
  -4   2  14     1117.84     1224.61     32.41 o 
  -3   2  14      428.10      357.17     11.94 o 
  -2   2  14     1153.92     1204.68     31.89 o 
  -1   2  14        0.36        7.11      4.45 o 
   0   2  14       16.33       11.03      4.46 o 
   1   2  14       35.42       27.53      5.58 o 
   2   2  14      714.27      662.58     22.36 o 
   3   2  14     1307.28     1292.80     38.61 o 
   4   2  14     1568.31     1643.43     48.00 o 
   5   2  14      341.90      281.14     15.47 o 
   6   2  14      146.64      121.76     10.27 o 
   7   2  14      148.88      117.23      8.06 o 
   8   2  14      793.12      847.87     27.44 o 
   9   2  14        0.77       -5.39      5.39 o 
  10   2  14       52.81       47.98      6.74 o 
  11   2  14       75.26       72.73      8.63 o 
  12   2  14       89.21       85.73      8.17 o 
  13   2  14       41.21       37.94      6.98 o 
  14   2  14      147.08      158.76     12.57 o 
  15   2  14        2.10        7.76      8.43 o 
  16   2  14        2.49        7.26      8.62 o 
 -18   3  14       86.10       90.12     11.43 o 
 -17   3  14      148.14      161.37     11.65 o 
 -16   3  14        5.70        9.83      6.82 o 
 -15   3  14      534.65      609.28     27.35 o 
 -14   3  14        4.48       -5.78      5.78 o 
 -13   3  14        5.56       13.02      6.15 o 
 -12   3  14      507.42      589.70     21.01 o 
 -11   3  14      105.84       73.36      7.29 o 
 -10   3  14        0.26       -4.37      4.37 o 
  -9   3  14       29.41       34.12      4.98 o 
  -8   3  14        2.62        4.69      4.15 o 
  -7   3  14       90.99       86.24      5.98 o 
  -6   3  14      345.69      363.66     15.29 o 
  -5   3  14       62.00       44.61      4.92 o 
  -4   3  14        5.38        8.85      3.90 o 
  -3   3  14     2907.09     3012.10     74.90 o 
  -2   3  14      896.62      807.54     22.67 o 
  -1   3  14      113.06       86.77      5.94 o 
   0   3  14      341.32      363.36     12.59 o 
   1   3  14        5.71       11.17      3.95 o 
   2   3  14        2.69       -0.12      4.12 o 
   3   3  14        4.73        4.77      4.51 o 
   4   3  14      508.47      501.59     23.81 o 
   5   3  14       11.48       15.20      5.06 o 
   6   3  14      720.29      778.30     25.51 o 
   7   3  14       68.65       66.79      8.80 o 
   8   3  14      123.89      124.22      8.46 o 
   9   3  14       37.42       25.01      5.69 o 
  10   3  14       44.58       36.52      6.96 o 
  11   3  14      132.29      117.08     10.36 o 
  12   3  14      208.20      181.31     13.10 o 
  13   3  14       28.57       27.26      8.34 o 
  14   3  14        3.64        0.38      7.60 o 
  15   3  14      106.01      105.42     11.60 o 
  16   3  14      413.86      528.53     25.45 o 
 -18   4  14        2.00        9.95     16.32 o 
 -17   4  14       48.41       51.47     10.12 o 
 -16   4  14      139.09      138.07     12.49 o 
 -15   4  14        0.02        5.55      7.92 o 
 -14   4  14       59.16       50.96      7.20 o 
 -13   4  14       24.00       14.43      6.41 o 
 -12   4  14       42.78       42.52      8.52 o 
 -11   4  14        1.94        7.67      6.07 o 
 -10   4  14       69.29       48.46      7.65 o 
  -9   4  14       34.62       32.49      5.10 o 
  -8   4  14       97.28       84.19      6.33 o 
  -7   4  14      212.51      223.71     16.94 o 
  -6   4  14      530.39      579.68     23.03 o 
  -5   4  14      133.13      110.30      7.56 o 
  -4   4  14      683.64      581.15     17.53 o 
  -3   4  14      394.44      354.78     12.37 o 
  -2   4  14      127.45       80.36      9.99 o 
  -1   4  14     1697.73     1833.44     47.07 o 
   0   4  14      302.97      289.07     10.91 o 
   1   4  14        4.38       -3.81      3.86 o 
   2   4  14      182.21      174.10      8.53 o 
   3   4  14      355.19      400.03     13.45 o 
   4   4  14      185.56      180.05      9.86 o 
   5   4  14      181.43      152.23     13.64 o 
   6   4  14       31.93       31.98      6.13 o 
   7   4  14       44.57       30.12      6.69 o 
   8   4  14        2.87        6.90      5.88 o 
   9   4  14      336.57      357.97     24.24 o 
  10   4  14       27.69       28.97      7.08 o 
  11   4  14      316.71      309.47     31.89 o 
  12   4  14        1.43       -6.47      6.47 o 
  13   4  14       18.45       12.28      7.89 o 
  14   4  14      110.01      113.51     11.74 o 
  15   4  14       69.74       63.02     27.16 o 
 -17   5  14       69.68       75.66     18.70 o 
 -16   5  14       30.05       19.05      9.74 o 
 -15   5  14        5.49        4.62      8.50 o 
 -14   5  14       22.51       27.01      8.55 o 
 -13   5  14        0.40        2.61      9.53 o 
 -12   5  14        0.01       -1.75      7.27 o 
 -11   5  14       16.43       35.44      6.45 o 
 -10   5  14        2.97        0.97      5.55 o 
  -9   5  14      283.84      299.16     13.60 o 
  -8   5  14      465.30      439.67     17.21 o 
  -7   5  14      208.65      190.90     12.74 o 
  -6   5  14       25.08       29.59      5.76 o 
  -5   5  14      155.70      119.27      8.24 o 
  -4   5  14      166.78      127.50     11.77 o 
  -3   5  14      109.50      104.21      9.02 o 
  -2   5  14      100.60       84.83      6.08 o 
  -1   5  14       50.32       38.35      5.02 o 
   0   5  14       38.51       36.24      4.89 o 
   1   5  14       16.62       14.01      4.38 o 
   2   5  14       12.15        1.91      4.38 o 
   3   5  14      378.30      397.54     13.90 o 
   4   5  14       72.39       56.59      7.82 o 
   5   5  14        4.75       -1.09      5.44 o 
   6   5  14       10.25       12.78      6.52 o 
   7   5  14       88.04       93.39      9.47 o 
   8   5  14       35.50       30.99      7.23 o 
   9   5  14        8.75        1.23      6.43 o 
  10   5  14       72.69       69.73     10.68 o 
  11   5  14      236.25      257.23     15.42 o 
  12   5  14      212.59      220.29     18.55 o 
  13   5  14      260.21      299.11     17.78 o 
  14   5  14      115.02      130.85     13.09 o 
 -16   6  14       32.39       26.94     17.56 o 
 -15   6  14       25.60       13.30      9.24 o 
 -14   6  14       39.32       27.06     28.90 o 
 -13   6  14        3.73        1.46      8.08 o 
 -12   6  14      104.98       84.02     10.16 o 
 -11   6  14      445.51      514.18     22.76 o 
 -10   6  14      693.69      818.87     31.78 o 
  -9   6  14      160.92      151.95     11.62 o 
  -8   6  14       56.74       43.13      6.71 o 
  -7   6  14      281.28      252.53     14.88 o 
  -6   6  14       21.62       14.97      5.75 o 
  -5   6  14       30.84       22.88      6.04 o 
  -4   6  14      145.09      126.30      9.77 o 
  -3   6  14       79.67       64.59      6.01 o 
  -2   6  14       37.98       44.94      8.61 o 
  -1   6  14       71.65       60.31      5.79 o 
   0   6  14        0.90       -4.36      4.36 o 
   1   6  14        0.02       -3.19      4.85 o 
   2   6  14      107.87       96.82      7.61 o 
   3   6  14       32.64       12.73      6.33 o 
   4   6  14      107.04       96.10      9.33 o 
   5   6  14       96.74       85.93      7.57 o 
   6   6  14       32.57       19.37      6.84 o 
   7   6  14       25.92       13.79      7.14 o 
   8   6  14       34.02       21.19      8.63 o 
   9   6  14      347.96      340.27     18.47 o 
  10   6  14       64.01       53.28      9.80 o 
  11   6  14        2.04       -5.41      7.90 o 
  12   6  14       14.25       20.24      8.75 o 
  13   6  14        0.06       -8.41      8.41 o 
 -14   7  14       23.20       36.17     12.73 o 
 -13   7  14       40.21       31.27     11.14 o 
 -12   7  14        7.22        2.74     10.62 o 
 -11   7  14       14.17       10.47      8.62 o 
 -10   7  14      179.78      213.96     14.32 o 
  -9   7  14       84.45       69.67      9.17 o 
  -8   7  14      117.61      113.55     10.18 o 
  -7   7  14       21.90       11.38      7.29 o 
  -6   7  14        0.10       -5.94      5.94 o 
  -5   7  14      112.97      115.54     10.42 o 
  -4   7  14        6.82        5.99      5.85 o 
  -3   7  14      493.88      485.86     21.17 o 
  -2   7  14       28.86       14.11      5.81 o 
  -1   7  14      772.69      755.20     25.16 o 
   0   7  14       15.24        8.69      6.58 o 
   1   7  14      203.31      217.87     11.26 o 
   2   7  14        6.37        7.31      5.53 o 
   3   7  14      239.48      207.48     11.19 o 
   4   7  14      188.73      177.29     10.62 o 
   5   7  14      352.34      364.86     15.81 o 
   6   7  14        9.09       10.44      6.73 o 
   7   7  14        0.71       -4.49      8.99 o 
   8   7  14      264.84      304.06     17.72 o 
   9   7  14       22.53        8.94      8.47 o 
  10   7  14       10.37       12.76      8.55 o 
  11   7  14      114.88      112.24     12.37 o 
  12   7  14        5.47        8.68     15.92 o 
 -12   8  14       11.59       14.34      9.76 o 
 -11   8  14        1.12        4.85      9.03 o 
 -10   8  14        0.07       -0.08      8.23 o 
  -9   8  14        3.90       17.69     13.39 o 
  -8   8  14        1.00        4.78      7.82 o 
  -7   8  14      305.12      316.70     21.55 o 
  -6   8  14       20.25       15.76      9.55 o 
  -5   8  14        0.53        4.99      8.71 o 
  -4   8  14        5.37       -8.16      8.16 o 
  -3   8  14        0.18        3.61      9.08 o 
  -2   8  14      198.50      198.53     16.15 o 
  -1   8  14       66.58       65.23      8.74 o 
   0   8  14        3.51        1.63      5.94 o 
   1   8  14        4.45        9.77      6.45 o 
   2   8  14      103.47       86.42      8.53 o 
   3   8  14       84.38       64.04      8.08 o 
   4   8  14       33.13       26.39      7.22 o 
   5   8  14      277.93      280.25     14.35 o 
   6   8  14      126.09      123.35     10.14 o 
   7   8  14       17.18       14.32      8.82 o 
   8   8  14      135.30      149.24     14.22 o 
   9   8  14       36.56       27.68     11.93 o 
  10   8  14        0.28      -11.26     11.26 o 
 -10   9  14       31.73       50.66     20.74 o 
  -9   9  14      271.95      302.66     22.43 o 
  -8   9  14        0.98       22.25     11.51 o 
  -7   9  14       87.64       77.22     14.15 o 
  -6   9  14      148.32      152.65     19.47 o 
  -5   9  14       66.46       54.40     12.56 o 
  -4   9  14        0.77        1.80      9.74 o 
  -3   9  14      123.22      115.98     14.16 o 
  -2   9  14        0.84       25.42     10.26 o 
  -1   9  14      187.69      154.96     21.68 o 
   0   9  14       62.04       68.93      9.81 o 
   1   9  14        4.83        0.88      7.81 o 
   2   9  14       32.66       42.31      9.78 o 
   3   9  14       40.62       25.71      8.39 o 
   4   9  14        0.19       -4.55      7.43 o 
   5   9  14       52.39       54.72     10.20 o 
   6   9  14       59.44       39.24      8.76 o 
   7   9  14       31.43       30.78      8.79 o 
   8   9  14        5.03        4.35     28.40 o 
  -5  10  14       47.91       47.34     19.37 o 
  -4  10  14       16.94       27.94     17.12 o 
  -3  10  14       25.63       28.55     12.32 o 
  -2  10  14      658.46      779.64     39.54 o 
  -1  10  14      128.85      117.49     16.10 o 
   0  10  14      259.94      285.53     21.58 o 
   1  10  14        0.41      -11.24     11.24 o 
   2  10  14       21.86       34.79     10.19 o 
   3  10  14      209.38      227.70     19.67 o 
 -17   0  15       92.12       93.51     13.45 o 
 -15   0  15        7.68        1.37      9.12 o 
 -13   0  15      849.85      909.56     42.10 o 
 -11   0  15      276.93      212.58     15.55 o 
  -9   0  15      304.97      280.76     17.61 o 
  -7   0  15        6.00        2.58      5.06 o 
  -5   0  15      785.27      814.60     29.29 o 
  -3   0  15      703.63      709.85     46.94 o 
  -1   0  15        6.97       -5.24      5.86 o 
   1   0  15      605.58      594.58     28.83 o 
   3   0  15     2550.75     2804.20    111.84 o 
   5   0  15      861.80      808.75     36.98 o 
   7   0  15       69.23       65.08      9.57 o 
   9   0  15       34.50       23.74      7.78 o 
  11   0  15       78.68       69.85     11.06 o 
  13   0  15      371.14      448.42     26.35 o 
  15   0  15        9.20        5.48     11.61 o 
 -18   1  15      252.05      276.91     14.97 o 
 -17   1  15        2.27       -2.08      7.31 o 
 -16   1  15       14.83       17.88     14.10 o 
 -15   1  15        1.37        1.17      6.38 o 
 -14   1  15      213.55      223.00     12.30 o 
 -13   1  15      117.78      102.75     12.55 o 
 -12   1  15      141.16      100.53      8.44 o 
 -11   1  15        8.11        0.22      5.32 o 
 -10   1  15      339.44      328.37     15.62 o 
  -9   1  15       15.48       10.27      5.04 o 
  -8   1  15      338.97      338.67     12.04 o 
  -7   1  15      206.49      171.22      9.82 o 
  -6   1  15        2.49        2.75      3.39 o 
  -5   1  15      363.38      321.22     11.41 o 
  -4   1  15      213.81      239.18     13.57 o 
  -3   1  15      647.64      662.84     21.97 o 
  -2   1  15      280.74      258.15     11.64 o 
  -1   1  15      358.18      393.52     15.09 o 
   0   1  15      233.38      260.03     13.42 o 
   1   1  15      160.98      144.02      8.51 o 
   2   1  15      358.45      366.70     18.18 o 
   3   1  15      744.42      812.48     41.47 o 
   4   1  15      421.53      423.74     16.06 o 
   5   1  15      170.52      144.88      8.77 o 
   6   1  15       72.10       66.05      6.83 o 
   7   1  15       45.69       29.34      5.64 o 
   8   1  15      402.72      422.22     16.76 o 
   9   1  15      485.43      462.68     17.77 o 
  10   1  15       30.36       23.92      6.15 o 
  11   1  15      878.34     1013.84     32.70 o 
  12   1  15      201.13      213.56     12.10 o 
  13   1  15        0.94        4.15      6.27 o 
  14   1  15        0.48       -2.60      6.69 o 
  15   1  15      135.89      141.50     15.11 o 
  16   1  15       82.44       58.46     11.18 o 
 -18   2  15       38.29       21.56      8.16 o 
 -17   2  15       13.51       14.21     12.07 o 
 -16   2  15      247.82      284.37     14.86 o 
 -15   2  15      306.80      285.80     14.30 o 
 -14   2  15       28.36       25.15      7.76 o 
 -13   2  15       93.66       72.10      8.88 o 
 -12   2  15       56.92       34.79      6.30 o 
 -11   2  15        8.48        3.97      5.44 o 
 -10   2  15      300.82      328.74     14.24 o 
  -9   2  15      142.57       91.72      7.67 o 
  -8   2  15      899.74      948.15     26.41 o 
  -7   2  15       62.25       38.51      5.03 o 
  -6   2  15       36.69       28.99      5.49 o 
  -5   2  15       92.71       69.00      5.54 o 
  -4   2  15      116.40       80.38      5.88 o 
  -3   2  15      876.08      850.07     23.74 o 
  -2   2  15       33.84       38.77      4.69 o 
  -1   2  15     2399.68     2525.18     71.53 o 
   0   2  15        0.31       -4.37      4.37 o 
   1   2  15       26.42       13.41      4.64 o 
   2   2  15     1288.94     1348.06     40.34 o 
   3   2  15       44.86       52.75      6.24 o 
   4   2  15     1369.48     1391.68     41.51 o 
   5   2  15        4.47       -0.83      6.19 o 
   6   2  15       81.23       76.43      7.24 o 
   7   2  15       44.71       36.89      6.06 o 
   8   2  15        7.00       -1.34      6.06 o 
   9   2  15      163.73      137.66      9.37 o 
  10   2  15      222.91      212.92     14.28 o 
  11   2  15      366.87      354.62     15.68 o 
  12   2  15       79.25       59.39      7.80 o 
  13   2  15        8.34       -3.21      7.43 o 
  14   2  15       85.64       92.60     12.48 o 
  15   2  15      340.68      416.44     21.57 o 
  16   2  15      181.53      210.05     25.87 o 
 -18   3  15        0.01       -5.09     16.59 o 
 -17   3  15        0.55        1.63     12.01 o 
 -16   3  15        0.60       -7.18      7.18 o 
 -15   3  15       52.26       51.71     10.07 o 
 -14   3  15       28.20       20.66      6.72 o 
 -13   3  15      127.38      132.57     11.33 o 
 -12   3  15       77.36       71.34      7.79 o 
 -11   3  15      251.24      263.19     12.71 o 
 -10   3  15       24.38       39.76      8.88 o 
  -9   3  15      378.50      411.07     14.25 o 
  -8   3  15       19.71       13.63      5.30 o 
  -7   3  15        7.00        5.62      4.91 o 
  -6   3  15        6.58        3.16      4.77 o 
  -5   3  15       20.33       12.45      4.23 o 
  -4   3  15       13.57        6.83      4.67 o 
  -3   3  15      238.45      196.77      8.63 o 
  -2   3  15     1814.91     1976.58     50.49 o 
  -1   3  15      107.25      103.74      6.38 o 
   0   3  15       22.67       16.73      5.09 o 
   1   3  15       53.15       48.10      8.71 o 
   2   3  15      169.49      160.72      9.33 o 
   3   3  15      302.23      322.95     13.70 o 
   4   3  15       17.21       14.21      5.58 o 
   5   3  15      380.06      407.65     16.24 o 
   6   3  15       58.29       41.09      6.15 o 
   7   3  15       38.92       30.32      6.75 o 
   8   3  15        1.97       -3.87      5.29 o 
   9   3  15      186.01      191.26     16.74 o 
  10   3  15      119.93      127.32     13.32 o 
  11   3  15       86.86       89.53     10.39 o 
  12   3  15       13.30        3.23      7.26 o 
  13   3  15        0.01       -1.33      8.02 o 
  14   3  15       13.44        5.87     14.20 o 
  15   3  15      182.36      189.54     25.98 o 
 -17   4  15        0.86       -4.90     11.37 o 
 -16   4  15      111.25      113.70     15.50 o 
 -15   4  15       15.30        2.32      8.65 o 
 -14   4  15      319.72      344.52     16.13 o 
 -13   4  15      126.77      118.89     18.90 o 
 -12   4  15       81.64       63.03      7.86 o 
 -11   4  15       51.86       47.41      6.79 o 
 -10   4  15        3.06       -3.30      5.44 o 
  -9   4  15      584.64      628.35     24.57 o 
  -8   4  15       74.72       55.08      8.20 o 
  -7   4  15       41.95       23.35      7.23 o 
  -6   4  15      595.17      631.59     21.65 o 
  -5   4  15      120.09       98.90      7.80 o 
  -4   4  15      581.64      534.79     16.62 o 
  -3   4  15        7.26        1.91      4.19 o 
  -2   4  15      585.80      517.71     16.14 o 
  -1   4  15      500.09      512.47     16.09 o 
   0   4  15       11.12        4.85      5.58 o 
   1   4  15        1.65        0.46      4.66 o 
   2   4  15       15.56        6.83      5.06 o 
   3   4  15      271.34      289.81     13.98 o 
   4   4  15       87.06       77.13      7.38 o 
   5   4  15       14.64       13.95      8.39 o 
   6   4  15       12.05       10.44      5.62 o 
   7   4  15       86.24       88.09      7.95 o 
   8   4  15       25.66       19.48      6.74 o 
   9   4  15       61.03       49.38      8.09 o 
  10   4  15      258.67      261.86     15.78 o 
  11   4  15        2.42       -3.15      9.11 o 
  12   4  15      639.46      812.41     32.79 o 
  13   4  15       25.02        2.42      8.69 o 
  14   4  15       26.68       30.93      9.57 o 
 -16   5  15       10.24       -1.83     11.27 o 
 -15   5  15      120.13      151.54     13.20 o 
 -14   5  15        0.06       -1.96      8.44 o 
 -13   5  15        5.25        5.04      7.75 o 
 -12   5  15       55.47       49.08     11.03 o 
 -11   5  15       67.46       61.71      8.02 o 
 -10   5  15       12.13       13.98      8.66 o 
  -9   5  15       16.01       12.36      6.01 o 
  -8   5  15        0.22        1.24      7.25 o 
  -7   5  15       52.36       43.37      6.51 o 
  -6   5  15      103.30       92.74      8.03 o 
  -5   5  15       61.10       40.65      6.13 o 
  -4   5  15       30.02       22.80      5.47 o 
  -3   5  15      323.68      295.16     11.59 o 
  -2   5  15       16.08       12.72      4.63 o 
  -1   5  15       79.01       73.93      6.69 o 
   0   5  15       70.14       61.80      6.03 o 
   1   5  15       12.87        9.55      4.51 o 
   2   5  15       60.84       49.41      5.62 o 
   3   5  15      481.89      531.68     19.31 o 
   4   5  15      593.31      603.47     24.75 o 
   5   5  15      455.08      500.92     22.17 o 
   6   5  15       37.86       36.49      7.77 o 
   7   5  15      114.25       88.72      9.64 o 
   8   5  15       56.80       65.30      8.92 o 
   9   5  15      253.79      282.08     16.41 o 
  10   5  15       14.86       21.23      8.08 o 
  11   5  15      689.44      926.87     36.33 o 
  12   5  15      110.32      111.71     14.74 o 
  13   5  15        5.00       -2.95      8.67 o 
 -15   6  15       94.59       89.80     21.58 o 
 -14   6  15      476.69      502.43     33.10 o 
 -13   6  15       57.21       38.78     11.67 o 
 -12   6  15        9.39        4.13     10.06 o 
 -11   6  15       67.11       65.48      9.58 o 
 -10   6  15        0.00        2.19      7.50 o 
  -9   6  15        0.60       -0.69      6.67 o 
  -8   6  15       14.35        4.37      6.15 o 
  -7   6  15        0.03       -5.52      5.52 o 
  -6   6  15      173.45      139.37     12.66 o 
  -5   6  15       13.36        8.68      5.57 o 
  -4   6  15      286.18      348.62     17.57 o 
  -3   6  15       57.03       48.63      9.16 o 
  -2   6  15      657.69      765.78     24.05 o 
  -1   6  15        2.52        6.20      4.93 o 
   0   6  15        1.45       -0.73      4.70 o 
   1   6  15       69.31       66.96      9.76 o 
   2   6  15       18.98       10.69      6.66 o 
   3   6  15      469.25      511.82     28.20 o 
   4   6  15      120.97      112.73     12.88 o 
   5   6  15       24.90       13.79     16.44 o 
   6   6  15       31.03       21.99      8.99 o 
   7   6  15       56.89       51.07     13.57 o 
   8   6  15      183.91      183.52     18.16 o 
   9   6  15        2.81       -1.90      8.03 o 
  10   6  15       37.59       33.19      9.26 o 
  11   6  15      100.43      107.23     14.66 o 
  12   6  15       79.46      112.23     12.23 o 
 -13   7  15       30.64       47.36     25.70 o 
 -12   7  15       34.94       52.61     10.32 o 
 -11   7  15       45.13       58.77      9.93 o 
 -10   7  15      190.54      199.35     14.26 o 
  -9   7  15        5.37       15.08      7.96 o 
  -8   7  15       10.78        6.10      7.54 o 
  -7   7  15      148.72      150.11     14.09 o 
  -6   7  15       13.74       24.71      7.80 o 
  -5   7  15        3.77        0.14     10.81 o 
  -4   7  15      163.10      184.09     11.50 o 
  -3   7  15      206.73      181.17     12.64 o 
  -2   7  15      982.61     1114.96     56.50 o 
  -1   7  15       31.55       21.45      6.32 o 
   0   7  15        4.49        7.25      5.85 o 
   1   7  15        2.00        4.40      5.99 o 
   2   7  15       77.24       66.27      7.66 o 
   3   7  15       22.37       23.13      6.55 o 
   4   7  15        3.72        0.20      7.48 o 
   5   7  15      128.02      118.04     11.42 o 
   6   7  15        1.09       -6.68      7.75 o 
   7   7  15      137.90      145.49     12.70 o 
   8   7  15        3.30       -3.97      7.96 o 
   9   7  15      102.80       89.30     11.30 o 
  10   7  15      300.88      308.16     18.81 o 
  11   7  15        1.93        5.70     15.55 o 
 -11   8  15      131.76      129.67     18.27 o 
 -10   8  15      236.29      258.84     16.80 o 
  -9   8  15      135.22      154.09     13.20 o 
  -8   8  15      361.09      432.77     21.61 o 
  -7   8  15        5.69        3.82     11.93 o 
  -6   8  15      148.14      148.35     15.45 o 
  -5   8  15        1.54      -11.52     12.50 o 
  -4   8  15      123.84      114.60     19.90 o 
  -3   8  15        0.57        4.96      8.88 o 
  -2   8  15       23.15       22.12      9.48 o 
  -1   8  15      205.79      201.49     17.20 o 
   0   8  15       42.52       36.25      7.44 o 
   1   8  15        5.51       -6.28      6.28 o 
   2   8  15       13.46       19.29      7.09 o 
   3   8  15        4.09        1.84      6.69 o 
   4   8  15      280.83      273.64     14.14 o 
   5   8  15        1.27       10.43      8.69 o 
   6   8  15      117.13      130.25     12.11 o 
   7   8  15        9.47        6.64      8.53 o 
   8   8  15       48.52       41.65     10.58 o 
   9   8  15       68.60       48.99     13.16 o 
  -8   9  15        9.00       13.44     11.99 o 
  -7   9  15      218.25      282.18     21.71 o 
  -6   9  15        0.09        1.83     10.96 o 
  -5   9  15      182.62      172.46     23.39 o 
  -4   9  15        9.33       19.84     10.44 o 
  -3   9  15       28.10       15.67     11.34 o 
  -2   9  15        0.38       -4.38     10.15 o 
  -1   9  15       49.76       48.80     11.48 o 
   0   9  15       84.84      108.71     14.44 o 
   1   9  15      257.27      284.69     30.41 o 
   2   9  15       23.01       22.30      9.04 o 
   3   9  15       41.24       47.79     13.38 o 
   4   9  15      132.83      129.66     17.13 o 
   5   9  15        9.85       -9.57      9.57 o 
   6   9  15        8.02        8.79     10.24 o 
  -1  10  15        0.96      -14.68     14.68 o 
 -18   0  16        1.06        2.33     27.01 o 
 -16   0  16        2.58       -4.91      9.98 o 
 -14   0  16      290.22      292.39     20.53 o 
 -12   0  16     1174.08     1287.73     56.31 o 
 -10   0  16        5.08        8.66      7.83 o 
  -8   0  16       56.00       38.94      8.35 o 
  -6   0  16     2192.22     2423.29    118.31 o 
  -4   0  16     1615.94     1711.57     70.56 o 
  -2   0  16      970.43      905.07     40.45 o 
   0   0  16        3.24        4.02      6.37 o 
   2   0  16      643.98      647.75     42.18 o 
   4   0  16      640.01      599.33     41.41 o 
   6   0  16      743.67      805.12     67.62 o 
   8   0  16      977.86      981.40     44.48 o 
  10   0  16        0.45       -7.30      7.30 o 
  12   0  16      211.55      211.82     18.78 o 
  14   0  16       74.63       63.87     12.94 o 
 -18   1  16       16.35       17.07      9.62 o 
 -17   1  16       32.76       48.10     10.51 o 
 -16   1  16       23.82       22.52      7.59 o 
 -15   1  16       56.90       54.46      8.04 o 
 -14   1  16        0.11        3.92      6.32 o 
 -13   1  16        3.82       -0.86      6.12 o 
 -12   1  16       78.51       54.78      7.28 o 
 -11   1  16      194.07      187.53     10.77 o 
 -10   1  16       31.48       28.01      6.18 o 
  -9   1  16       58.68       46.53      6.45 o 
  -8   1  16       15.28        3.42      6.48 o 
  -7   1  16      163.18      172.71      9.56 o 
  -6   1  16       64.75       45.43      5.22 o 
  -5   1  16      186.76      183.30     15.20 o 
  -4   1  16       57.44       39.02      5.69 o 
  -3   1  16      673.34      594.38     20.33 o 
  -2   1  16      507.66      421.61     16.02 o 
  -1   1  16      129.04      151.00      8.94 o 
   0   1  16       46.62       43.24      8.83 o 
   1   1  16      493.55      449.76     16.82 o 
   2   1  16      130.55      112.48      8.81 o 
   3   1  16      207.51      193.45     10.50 o 
   4   1  16       10.72        1.69      5.07 o 
   5   1  16      241.00      258.06     12.40 o 
   6   1  16       77.64       61.68      8.73 o 
   7   1  16      105.45      116.61      8.68 o 
   8   1  16       21.65       15.47      5.87 o 
   9   1  16       12.14       19.38      6.02 o 
  10   1  16     1112.35     1325.88     41.05 o 
  11   1  16       46.69       47.17      7.57 o 
  12   1  16       17.95        4.25      6.82 o 
  13   1  16       30.60       34.59      7.54 o 
  14   1  16      233.91      247.46     24.80 o 
  15   1  16        3.38        8.40      9.55 o 
 -17   2  16       64.54       68.71      9.60 o 
 -16   2  16        1.22       -0.34      7.41 o 
 -15   2  16       71.22       60.39     12.44 o 
 -14   2  16      100.75       82.11      9.09 o 
 -13   2  16       14.11        7.50      6.46 o 
 -12   2  16       41.77       44.40      8.83 o 
 -11   2  16      236.43      235.64     12.20 o 
 -10   2  16       38.33       20.65      6.10 o 
  -9   2  16       39.93       34.11      7.75 o 
  -8   2  16       46.03       31.14      7.14 o 
  -7   2  16      933.00     1055.06     32.97 o 
  -6   2  16        1.48       -0.17      4.77 o 
  -5   2  16      308.38      320.75     11.81 o 
  -4   2  16      405.36      483.36     17.50 o 
  -3   2  16       89.83       90.20      8.48 o 
  -2   2  16      673.61      625.60     21.38 o 
  -1   2  16      103.44      102.07      9.27 o 
   0   2  16      103.43       80.06      7.15 o 
   1   2  16     1504.15     1648.39     48.54 o 
   2   2  16      826.86      811.67     26.54 o 
   3   2  16        0.01       -4.76      4.76 o 
   4   2  16       31.88       26.17      5.76 o 
   5   2  16      164.89      153.68     10.39 o 
   6   2  16      211.09      194.79     22.76 o 
   7   2  16       21.70       13.55      5.90 o 
   8   2  16        2.75        4.56      5.74 o 
   9   2  16      528.40      547.90     20.39 o 
  10   2  16       46.21       43.45      7.60 o 
  11   2  16       40.12       28.40      6.85 o 
  12   2  16      137.99      143.98     10.67 o 
  13   2  16       47.35       40.58      9.41 o 
  14   2  16        0.00        8.61      8.97 o 
  15   2  16      195.46      230.24     20.09 o 
 -17   3  16       58.21       55.80     17.05 o 
 -16   3  16       50.02       25.93      8.35 o 
 -15   3  16        0.76        6.08      7.16 o 
 -14   3  16        8.93       11.12      7.02 o 
 -13   3  16        4.95        1.82      6.58 o 
 -12   3  16        2.36        0.25      5.88 o 
 -11   3  16       83.73       81.15      9.84 o 
 -10   3  16      355.10      351.66     18.06 o 
  -9   3  16       39.33       39.77      6.44 o 
  -8   3  16      280.84      306.60     13.78 o 
  -7   3  16        2.35        3.54      6.63 o 
  -6   3  16       11.67        5.23      5.06 o 
  -5   3  16        1.19        1.53      6.36 o 
  -4   3  16      211.80      204.93      9.16 o 
  -3   3  16      237.64      175.26     11.87 o 
  -2   3  16        2.08        3.19      4.82 o 
  -1   3  16      905.80      909.21     28.92 o 
   0   3  16       49.60       32.54      5.72 o 
   1   3  16        5.08        0.34      4.85 o 
   2   3  16     1658.62     1855.50     76.10 o 
   3   3  16      451.39      435.81     17.10 o 
   4   3  16      589.97      651.92     22.52 o 
   5   3  16       13.64       10.74      6.83 o 
   6   3  16       73.20       57.90      7.17 o 
   7   3  16        0.05       -0.47      5.58 o 
   8   3  16      408.53      452.56     24.74 o 
   9   3  16      259.38      279.83     14.42 o 
  10   3  16       47.70       44.00      8.26 o 
  11   3  16        5.16        1.93     12.30 o 
  12   3  16      127.94      114.49     11.47 o 
  13   3  16        9.81        7.51      8.99 o 
  14   3  16       10.24       23.63      9.69 o 
 -16   4  16        0.52       14.22     16.64 o 
 -15   4  16       49.09       46.57     11.36 o 
 -14   4  16        0.00       -4.25     11.53 o 
 -13   4  16       13.66       15.24      8.23 o 
 -12   4  16       93.59       83.89     10.40 o 
 -11   4  16        1.80       -0.12      7.63 o 
 -10   4  16      324.07      375.90     16.03 o 
  -9   4  16       52.55       50.45      9.62 o 
  -8   4  16        4.35        2.22      5.58 o 
  -7   4  16      223.11      208.81     11.16 o 
  -6   4  16        3.71       -5.43      5.43 o 
  -5   4  16        0.13       -3.72      5.72 o 
  -4   4  16      249.80      294.26     23.50 o 
  -3   4  16      230.04      211.93     11.29 o 
  -2   4  16      160.37      198.50     11.40 o 
  -1   4  16       32.01       23.20      5.50 o 
   0   4  16        9.84       12.29      5.08 o 
   1   4  16      142.24      111.14      8.22 o 
   2   4  16      243.95      254.69     14.62 o 
   3   4  16       14.14       10.35      5.67 o 
   4   4  16        2.31       -5.73      6.66 o 
   5   4  16       34.25       13.40      6.40 o 
   6   4  16       81.81       77.09      9.27 o 
   7   4  16       17.54       12.47      6.82 o 
   8   4  16      100.34       93.50      9.78 o 
   9   4  16       70.20       62.87      9.52 o 
  10   4  16      112.10      121.93     11.46 o 
  11   4  16      215.29      256.55     20.10 o 
  12   4  16       65.20       80.23     10.56 o 
  13   4  16       86.71       81.40     11.52 o 
 -15   5  16      141.63      186.38     24.18 o 
 -14   5  16       62.43       59.26     13.07 o 
 -13   5  16       54.85       64.47     12.04 o 
 -12   5  16        9.94       18.10     18.73 o 
 -11   5  16      118.86      110.04     10.85 o 
 -10   5  16       60.95       54.82      8.24 o 
  -9   5  16       27.47       31.40      6.86 o 
  -8   5  16        0.70        8.53      6.01 o 
  -7   5  16       14.97       17.71      6.40 o 
  -6   5  16        5.22        8.87      5.82 o 
  -5   5  16       11.21       19.69      6.01 o 
  -4   5  16      238.41      236.28     20.56 o 
  -3   5  16      184.22      159.99      9.86 o 
  -2   5  16      879.34      934.41     26.56 o 
  -1   5  16       31.01       31.47      5.38 o 
   0   5  16       20.82       20.15      5.93 o 
   1   5  16        6.31        0.36      5.21 o 
   2   5  16      146.16      120.03      9.19 o 
   3   5  16        3.75        8.92      7.93 o 
   4   5  16       44.84       39.28      8.56 o 
   5   5  16      320.42      346.82     22.63 o 
   6   5  16        4.02       -4.34      6.83 o 
   7   5  16       57.88       51.68      9.06 o 
   8   5  16        0.86       -3.15      7.00 o 
   9   5  16       45.70       21.84      8.44 o 
  10   5  16       47.41       44.01      9.41 o 
  11   5  16       98.87       90.20     10.96 o 
  12   5  16        3.13       -4.07      9.98 o 
 -14   6  16        0.89       17.97     11.50 o 
 -13   6  16        0.61        3.48     11.66 o 
 -12   6  16       24.87       28.52     11.84 o 
 -11   6  16       91.52       87.23     10.68 o 
 -10   6  16      163.30      160.26     17.63 o 
  -9   6  16       54.33       44.68     13.41 o 
  -8   6  16        3.32        7.36      6.58 o 
  -7   6  16        7.80       10.48      6.22 o 
  -6   6  16       48.57       38.97      6.89 o 
  -5   6  16       29.48       35.26      6.72 o 
  -4   6  16        1.86       -0.14      5.80 o 
  -3   6  16      254.52      268.25     19.28 o 
  -2   6  16       52.94       42.41      5.90 o 
  -1   6  16       84.13       80.15      8.63 o 
   0   6  16       32.62       27.17      7.24 o 
   1   6  16       10.09       -0.16      6.49 o 
   2   6  16       48.27       35.25      7.75 o 
   3   6  16       21.45        8.67     10.98 o 
   4   6  16        9.25       -4.14      9.04 o 
   5   6  16       17.19        7.67      7.87 o 
   6   6  16        0.01       -5.69     17.04 o 
   7   6  16      116.93      119.84     14.45 o 
   8   6  16       29.16       22.96      8.77 o 
   9   6  16      265.44      278.85     17.29 o 
  10   6  16      175.16      169.13     14.52 o 
  11   6  16      161.96      159.45     16.88 o 
 -12   7  16       14.62        9.79     12.04 o 
 -11   7  16      122.67      119.01     14.55 o 
 -10   7  16        3.79        5.51     11.72 o 
  -9   7  16       50.79       54.85      9.31 o 
  -8   7  16      119.80      109.78     16.30 o 
  -7   7  16       38.13       40.11     12.13 o 
  -6   7  16       62.84       67.68      9.17 o 
  -5   7  16      346.62      374.89     19.11 o 
  -4   7  16       12.27        2.84      6.63 o 
  -3   7  16        9.88        8.84      7.82 o 
  -2   7  16        0.18        4.39      7.17 o 
  -1   7  16        4.94        9.26      8.99 o 
   0   7  16       16.49        8.66      6.46 o 
   1   7  16        0.05       -6.13      6.13 o 
   2   7  16       19.58       15.47      8.31 o 
   3   7  16      491.53      520.73     41.49 o 
   4   7  16        0.04        1.56      8.24 o 
   5   7  16      144.29      130.37     21.31 o 
   6   7  16        0.78       -8.04      8.04 o 
   7   7  16       24.83        6.28      9.03 o 
   8   7  16       44.50       44.06     10.11 o 
   9   7  16        0.44       -8.89      8.89 o 
  10   7  16       16.14       19.47     17.56 o 
 -10   8  16        2.70       17.10      9.91 o 
  -9   8  16      310.84      373.57     20.30 o 
  -8   8  16        0.55        4.05     11.04 o 
  -7   8  16        9.14       15.89     10.07 o 
  -6   8  16       10.23       19.73     11.15 o 
  -5   8  16      194.49      179.28     16.43 o 
  -4   8  16       33.22       13.05     10.47 o 
  -3   8  16      178.49      172.03     16.81 o 
  -2   8  16      169.35      168.46     16.75 o 
  -1   8  16        1.72        4.61      9.51 o 
   0   8  16       12.43       18.39      7.19 o 
   1   8  16        2.37       -1.81      6.97 o 
   2   8  16      123.37      120.39     11.97 o 
   3   8  16       26.31       18.09      9.00 o 
   4   8  16      299.58      338.91     20.80 o 
   5   8  16      140.86      138.87     13.23 o 
   6   8  16       52.64       26.63      9.89 o 
   7   8  16        0.56       -2.90      9.97 o 
  -6   9  16       87.22       74.55     20.10 o 
  -5   9  16        0.03       -0.79     19.77 o 
  -4   9  16      157.51      170.39     35.52 o 
  -3   9  16       38.37       44.20     12.30 o 
  -2   9  16       73.71       80.03     19.03 o 
  -1   9  16      151.54      170.25     17.98 o 
   0   9  16       28.34       30.74     11.79 o 
   1   9  16      101.91      101.21     14.51 o 
   2   9  16      140.35      112.69     12.36 o 
   3   9  16       75.83       96.26     21.34 o 
   4   9  16       20.84       10.14     24.98 o 
 -17   0  17      143.24      167.87     17.31 o 
 -15   0  17       24.95       26.24     10.74 o 
 -13   0  17       72.09       64.61     11.53 o 
 -11   0  17      401.01      416.64     23.79 o 
  -9   0  17      154.31      142.07     21.61 o 
  -7   0  17       20.03       31.09     13.27 o 
  -5   0  17      391.82      426.20     23.06 o 
  -3   0  17        3.35        0.06      8.56 o 
  -1   0  17      617.31      689.38     32.85 o 
   1   0  17      587.20      581.38     29.18 o 
   3   0  17       11.59        6.38      7.82 o 
   5   0  17        2.88        3.83      7.58 o 
   7   0  17        4.58       -5.11      7.17 o 
   9   0  17      203.62      234.88     41.36 o 
  11   0  17      407.24      472.88     45.94 o 
  13   0  17      121.60      119.11     15.82 o 
 -17   1  17       11.50       -3.41     10.19 o 
 -16   1  17      106.37      119.61     11.04 o 
 -15   1  17        6.32        7.29      7.49 o 
 -14   1  17       17.05       23.93      7.46 o 
 -13   1  17        4.88       -2.24      6.50 o 
 -12   1  17        0.64        6.21      6.51 o 
 -11   1  17       52.00       40.10      8.27 o 
 -10   1  17       59.46       47.79      8.53 o 
  -9   1  17       53.42       43.38      8.31 o 
  -8   1  17       15.40       15.39      8.99 o 
  -7   1  17        0.19        0.57      6.05 o 
  -6   1  17      329.06      276.43     15.10 o 
  -5   1  17      581.75      618.36     21.40 o 
  -4   1  17       90.17       71.96      6.89 o 
  -3   1  17       69.69       40.97      6.08 o 
  -2   1  17      372.58      388.93     31.82 o 
  -1   1  17      127.31      109.75     18.63 o 
   0   1  17        0.09       -4.73      4.73 o 
   1   1  17      217.36      223.46     11.38 o 
   2   1  17       49.30       39.22      6.20 o 
   3   1  17        0.19        4.41      5.09 o 
   4   1  17        2.50       -2.22      5.09 o 
   5   1  17       70.39       36.47      6.40 o 
   6   1  17       16.08       23.32      6.05 o 
   7   1  17       88.87       76.00     12.44 o 
   8   1  17      300.54      313.24     19.42 o 
   9   1  17      220.41      230.83     12.67 o 
  10   1  17        0.02       -3.75      6.38 o 
  11   1  17      104.96       82.76      9.03 o 
  12   1  17      120.36      115.15     10.23 o 
  13   1  17       16.92       11.67      7.68 o 
  14   1  17      360.69      430.58     19.70 o 
 -16   2  17        0.00       -5.34      7.42 o 
 -15   2  17      296.25      321.02     16.03 o 
 -14   2  17      241.46      266.10     17.98 o 
 -13   2  17       14.15       16.49      8.39 o 
 -12   2  17      168.77      140.77     11.94 o 
 -11   2  17       68.71       33.17      8.26 o 
 -10   2  17        9.24        0.88      7.04 o 
  -9   2  17       76.04       70.99      9.15 o 
  -8   2  17       81.91       81.35      7.70 o 
  -7   2  17       57.24       44.53      6.65 o 
  -6   2  17      181.23      180.48     12.27 o 
  -5   2  17      210.44      216.07     19.16 o 
  -4   2  17      127.52      138.65      9.00 o 
  -3   2  17       13.50        5.45      5.25 o 
  -2   2  17      333.61      418.97     16.52 o 
  -1   2  17        9.64       13.10      5.13 o 
   0   2  17        1.54        5.43      5.29 o 
   1   2  17      439.01      443.43     17.10 o 
   2   2  17       18.40       18.23      5.56 o 
   3   2  17      261.43      297.66     15.24 o 
   4   2  17       54.32       51.47     11.84 o 
   5   2  17       32.48       30.70      6.17 o 
   6   2  17      495.48      506.44     19.58 o 
   7   2  17      330.78      361.05     31.93 o 
   8   2  17      457.99      468.46     18.88 o 
   9   2  17        8.15       -4.57      6.81 o 
  10   2  17       16.17        2.82      6.68 o 
  11   2  17        9.65       15.03      9.34 o 
  12   2  17        7.74       -0.41      6.97 o 
  13   2  17        0.00       -2.89     11.59 o 
  14   2  17      225.88      273.45     30.86 o 
 -16   3  17        0.77       10.47     17.54 o 
 -15   3  17        1.04       -5.15      8.95 o 
 -14   3  17        0.05        9.38      8.76 o 
 -13   3  17       56.75       46.61      9.50 o 
 -12   3  17        5.56        9.09      9.63 o 
 -11   3  17        7.59       10.18      7.75 o 
 -10   3  17       58.47       53.64     14.04 o 
  -9   3  17       34.45       21.68     10.04 o 
  -8   3  17       80.28       76.03      8.12 o 
  -7   3  17      220.41      218.00     11.68 o 
  -6   3  17        9.81        9.75      5.58 o 
  -5   3  17       38.73       29.05      7.19 o 
  -4   3  17       83.15       58.40      6.95 o 
  -3   3  17       14.33       11.83      5.42 o 
  -2   3  17      113.70      116.51      8.61 o 
  -1   3  17       86.17       64.91      8.51 o 
   0   3  17       92.73       73.43     12.07 o 
   1   3  17      234.60      238.11     19.01 o 
   2   3  17      364.73      385.99     20.68 o 
   3   3  17      287.85      276.90     13.47 o 
   4   3  17        2.41        3.89      5.74 o 
   5   3  17      123.42      127.40     12.34 o 
   6   3  17       16.73       16.00      6.25 o 
   7   3  17      117.25      107.49      9.26 o 
   8   3  17      100.67      101.52      9.20 o 
   9   3  17      156.82      150.68     10.77 o 
  10   3  17      131.01      116.67     11.31 o 
  11   3  17       77.29       80.84     10.88 o 
  12   3  17      251.63      306.93     18.26 o 
  13   3  17        0.80       -5.06     10.42 o 
 -15   4  17        0.03      -12.13     16.65 o 
 -14   4  17       10.39        1.77      9.03 o 
 -13   4  17       37.22       39.46      9.63 o 
 -12   4  17      138.02      112.88     11.61 o 
 -11   4  17        0.01        5.80      8.07 o 
 -10   4  17        0.10       -8.02      8.02 o 
  -9   4  17        3.65       -0.46      6.18 o 
  -8   4  17       79.20       57.26      7.85 o 
  -7   4  17      256.29      257.58     13.00 o 
  -6   4  17      179.23      186.28     12.82 o 
  -5   4  17      106.59      133.72      9.33 o 
  -4   4  17       35.38       25.83      7.38 o 
  -3   4  17      129.94       90.17      8.09 o 
  -2   4  17       78.77       78.73     10.22 o 
  -1   4  17       84.61       75.08     10.13 o 
   0   4  17       68.64       50.37      6.81 o 
   1   4  17       43.85       41.43      6.73 o 
   2   4  17      816.90      876.24     28.77 o 
   3   4  17       31.88       12.03      6.08 o 
   4   4  17        4.72        0.55      5.83 o 
   5   4  17      206.14      205.35     11.76 o 
   6   4  17       37.30       35.62      7.29 o 
   7   4  17      247.71      281.63     16.61 o 
   8   4  17      109.89      113.26     10.82 o 
   9   4  17       94.82       89.09     10.53 o 
  10   4  17        0.20       -2.43      7.83 o 
  11   4  17      157.28      141.72     13.31 o 
  12   4  17       25.68       13.98      8.91 o 
 -14   5  17       86.15       81.56     13.94 o 
 -13   5  17       11.38        4.80     10.88 o 
 -12   5  17       24.90       40.31     12.21 o 
 -11   5  17        6.35        3.21      8.72 o 
 -10   5  17      170.95      168.05     11.60 o 
  -9   5  17      312.55      341.62     15.62 o 
  -8   5  17       10.60       10.68      6.65 o 
  -7   5  17       11.54       13.93      8.18 o 
  -6   5  17       46.65       38.05      6.98 o 
  -5   5  17       10.34       14.34      7.07 o 
  -4   5  17      275.36      293.06     13.85 o 
  -3   5  17       30.71       20.46      7.71 o 
  -2   5  17       18.05       18.35      6.13 o 
  -1   5  17       34.90       33.13      6.56 o 
   0   5  17      230.77      227.85     11.99 o 
   1   5  17      163.42      152.95     13.73 o 
   2   5  17      256.82      285.36     13.77 o 
   3   5  17       51.83       40.43      7.89 o 
   4   5  17        5.68       -5.66      6.66 o 
   5   5  17       23.29       25.44     13.16 o 
   6   5  17       19.13       -5.33      6.95 o 
   7   5  17       24.13       23.02      8.36 o 
   8   5  17       31.00       36.42      9.01 o 
   9   5  17       14.59       14.98     14.61 o 
  10   5  17        8.07       -4.65      8.61 o 
  11   5  17        3.89       13.48     16.90 o 
 -13   6  17       16.16       11.96     12.20 o 
 -12   6  17       23.28       18.33     12.53 o 
 -11   6  17      118.22      127.38     15.99 o 
 -10   6  17       97.14       90.25     10.62 o 
  -9   6  17      175.81      211.52     14.65 o 
  -8   6  17       20.97       23.38      7.35 o 
  -7   6  17        0.51        5.23      6.96 o 
  -6   6  17       34.50       17.50      6.58 o 
  -5   6  17       52.44       46.44      7.81 o 
  -4   6  17       47.47       23.86      6.82 o 
  -3   6  17       94.35       99.87      8.73 o 
  -2   6  17      152.16      169.13     20.54 o 
  -1   6  17       52.42       46.65     10.23 o 
   0   6  17       20.78       11.56      7.26 o 
   1   6  17       47.57       50.61      8.65 o 
   2   6  17      271.17      306.11     16.97 o 
   3   6  17        0.21       -7.06      7.06 o 
   4   6  17       34.31       28.51      8.27 o 
   5   6  17       58.72       48.39      9.00 o 
   6   6  17      193.07      208.55     14.83 o 
   7   6  17      105.61      125.76     33.57 o 
   8   6  17       28.74       33.53     11.23 o 
   9   6  17       42.32       39.03     12.08 o 
  10   6  17       21.73       30.69     16.85 o 
 -11   7  17       92.94       84.16     11.63 o 
 -10   7  17      158.82      174.28     14.85 o 
  -9   7  17       75.00       58.46     10.20 o 
  -8   7  17      337.71      397.85     20.64 o 
  -7   7  17      365.50      394.21     33.16 o 
  -6   7  17        2.26       11.65      8.59 o 
  -5   7  17       36.55       44.47      9.36 o 
  -4   7  17      508.70      619.17     26.44 o 
  -3   7  17      394.25      443.68     21.67 o 
  -2   7  17      501.93      630.01     26.65 o 
  -1   7  17      143.04      147.30     15.35 o 
   0   7  17       95.76       63.23     10.00 o 
   1   7  17       66.38       60.18     13.20 o 
   2   7  17      109.03       95.21     10.95 o 
   3   7  17       24.98       23.32      8.48 o 
   4   7  17       17.30        8.19      8.70 o 
   5   7  17       79.65       65.66     10.67 o 
   6   7  17      254.94      324.48     63.16 o 
   7   7  17       30.92       27.80     10.28 o 
   8   7  17      281.54      318.15     30.11 o 
  -8   8  17      117.88      126.54     46.44 o 
  -7   8  17        5.44       30.45     21.71 o 
  -6   8  17        5.04       18.01     11.95 o 
  -5   8  17       40.89       53.99     12.91 o 
  -4   8  17       25.79       36.96     11.66 o 
  -3   8  17      185.22      223.02     18.78 o 
  -2   8  17        3.23       -7.77     10.54 o 
  -1   8  17       43.91       42.22     16.45 o 
   0   8  17       43.47       24.86     19.18 o 
   1   8  17      159.21      158.94     14.46 o 
   2   8  17      126.53      121.45     18.00 o 
   3   8  17      140.56      144.67     13.42 o 
   4   8  17      101.13      117.59     17.18 o 
   5   8  17       17.43        0.52     11.89 o 
  -2   9  17       26.14       14.88     17.19 o 
  -1   9  17        3.32       -6.17     17.05 o 
 -16   0  18      589.95      734.78     37.89 o 
 -14   0  18       26.80       21.54     10.48 o 
 -12   0  18       68.89       38.47     16.25 o 
 -10   0  18      795.43      874.93     60.35 o 
  -8   0  18      183.75      173.73     22.35 o 
  -6   0  18      196.43      197.40     21.54 o 
  -4   0  18      114.28      149.36     28.38 o 
  -2   0  18      289.70      245.61     17.55 o 
   0   0  18       44.46       43.24      9.21 o 
   2   0  18        3.29       -2.22      7.03 o 
   4   0  18     2196.33     2543.39    103.68 o 
   6   0  18        1.69        7.21      8.48 o 
   8   0  18       38.21       31.39      9.76 o 
  10   0  18      101.22      117.21     15.25 o 
  12   0  18        0.85       -4.42     10.81 o 
 -16   1  18        0.61      -12.45     12.90 o 
 -15   1  18       50.73       38.65     10.15 o 
 -14   1  18      213.45      242.11     16.29 o 
 -13   1  18      181.30      169.76     15.14 o 
 -12   1  18       55.51       53.39     14.39 o 
 -11   1  18        7.66       17.36     15.48 o 
 -10   1  18      335.12      339.33     23.81 o 
  -9   1  18       65.52       56.07     11.28 o 
  -8   1  18      460.09      459.03     27.15 o 
  -7   1  18       24.26       11.42      9.63 o 
  -6   1  18       14.34       14.78      6.89 o 
  -5   1  18       26.35       20.21      5.79 o 
  -4   1  18       16.40       21.54      5.67 o 
  -3   1  18        0.82        2.20      5.43 o 
  -2   1  18      179.33      152.74      9.71 o 
  -1   1  18      247.69      270.38     13.24 o 
   0   1  18      667.87      696.09     23.95 o 
   1   1  18        0.46       -5.83      5.83 o 
   2   1  18      351.49      351.72     15.66 o 
   3   1  18       31.41       19.30      6.08 o 
   4   1  18      237.11      246.53     12.75 o 
   5   1  18      169.98      184.47     11.07 o 
   6   1  18      168.80      165.79     10.73 o 
   7   1  18       83.86       92.78      8.95 o 
   8   1  18      227.75      215.97     12.64 o 
   9   1  18       56.06       52.12      7.85 o 
  10   1  18        0.53       -5.19      8.64 o 
  11   1  18      409.43      486.49     22.92 o 
  12   1  18        7.48        7.25      7.83 o 
  13   1  18        1.31       -6.22      9.23 o 
 -15   2  18       20.80        7.36      9.52 o 
 -14   2  18       34.93       25.30      9.56 o 
 -13   2  18       30.51       30.26     13.19 o 
 -12   2  18      215.38      220.47     16.51 o 
 -11   2  18       65.55       62.06      9.72 o 
 -10   2  18        0.01       -6.32      9.48 o 
  -9   2  18       25.89       32.02     10.37 o 
  -8   2  18      314.11      365.57     23.80 o 
  -7   2  18        0.34       -3.56      6.30 o 
  -6   2  18      153.83      128.51     10.79 o 
  -5   2  18      564.84      572.69     24.39 o 
  -4   2  18      216.77      201.22     12.65 o 
  -3   2  18      822.46     1007.86     32.13 o 
  -2   2  18      325.08      340.51     14.92 o 
  -1   2  18       25.22       12.47      5.61 o 
   0   2  18       37.99       30.56      9.26 o 
   1   2  18       53.31       49.84      8.29 o 
   2   2  18        2.13       -0.47      5.41 o 
   3   2  18      251.14      282.33     15.23 o 
   4   2  18       33.70       26.31      6.13 o 
   5   2  18       14.61       12.79      6.30 o 
   6   2  18       56.94       68.25      8.18 o 
   7   2  18      160.38      135.39     10.40 o 
   8   2  18      183.62      164.48     22.24 o 
   9   2  18        0.27       -3.52      6.65 o 
  10   2  18        0.00        3.72      7.18 o 
  11   2  18      303.51      343.03     34.64 o 
  12   2  18        0.13       -0.51      8.88 o 
 -15   3  18      128.37       99.03     15.30 o 
 -14   3  18       49.47       37.61     10.56 o 
 -13   3  18        1.19       -1.66      8.81 o 
 -12   3  18      312.28      325.91     27.30 o 
 -11   3  18      139.87      113.86     11.28 o 
 -10   3  18        2.51       17.80      8.33 o 
  -9   3  18      126.45      128.69     11.45 o 
  -8   3  18      166.43      154.36     11.93 o 
  -7   3  18       76.64       83.27      9.77 o 
  -6   3  18       16.90        1.92     13.17 o 
  -5   3  18        9.79        9.37      6.68 o 
  -4   3  18      737.91      761.22     30.36 o 
  -3   3  18       85.39       96.81      8.19 o 
  -2   3  18       47.39       56.12      7.05 o 
  -1   3  18       85.63       62.67      8.91 o 
   0   3  18      376.25      405.17     16.86 o 
   1   3  18        7.07        2.97      5.87 o 
   2   3  18       57.55       55.57      9.89 o 
   3   3  18      101.64       93.30      8.35 o 
   4   3  18        0.84       10.23      6.94 o 
   5   3  18       69.75       74.21      8.09 o 
   6   3  18       11.98       12.01      8.13 o 
   7   3  18        1.50       -5.67      6.34 o 
   8   3  18        6.34        3.03      6.63 o 
   9   3  18      313.94      369.06     23.76 o 
  10   3  18        5.48        4.06      8.24 o 
  11   3  18       27.00       38.81     10.06 o 
  12   3  18       31.09       -1.27     14.64 o 
 -14   4  18       43.82       39.20     16.82 o 
 -13   4  18       19.37       16.95      9.32 o 
 -12   4  18       17.01       11.21      9.20 o 
 -11   4  18      316.13      351.59     19.59 o 
 -10   4  18       21.38       28.17      9.38 o 
  -9   4  18       15.77       12.09      6.86 o 
  -8   4  18        7.47       -5.47      6.45 o 
  -7   4  18      175.82      186.97     13.31 o 
  -6   4  18       39.35       31.66      8.12 o 
  -5   4  18       33.40       16.80      7.89 o 
  -4   4  18       12.60        7.47      9.04 o 
  -3   4  18       16.86       12.16      7.24 o 
  -2   4  18      148.13      162.47     10.40 o 
  -1   4  18       47.47       47.60      7.09 o 
   0   4  18        8.79        1.09      6.04 o 
   1   4  18      204.07      187.34     11.20 o 
   2   4  18       10.15       10.93      6.24 o 
   3   4  18        0.97       -5.79      5.79 o 
   4   4  18       38.04       29.31      7.00 o 
   5   4  18       43.94       40.66      7.80 o 
   6   4  18      295.12      356.65     29.88 o 
   7   4  18      109.25      117.14     11.49 o 
   8   4  18       13.98       25.36      8.70 o 
   9   4  18       42.06       55.24      9.97 o 
  10   4  18      185.04      167.72     14.77 o 
  11   4  18       19.34       -5.93     15.51 o 
 -13   5  18        0.65       -1.57     16.95 o 
 -12   5  18        5.62       -6.75     12.51 o 
 -11   5  18        0.05        1.47      9.29 o 
 -10   5  18       28.22       24.82      9.54 o 
  -9   5  18       19.85       12.70      7.40 o 
  -8   5  18      262.37      274.53     15.35 o 
  -7   5  18      441.25      513.36     20.25 o 
  -6   5  18       74.80       82.17     10.00 o 
  -5   5  18      135.26      149.76     12.21 o 
  -4   5  18       80.08       70.13      9.63 o 
  -3   5  18      344.63      401.78     20.21 o 
  -2   5  18       40.89       38.04      8.39 o 
  -1   5  18        7.50       -1.49      5.99 o 
   0   5  18       96.09       84.68      8.56 o 
   1   5  18        2.53       -3.10      6.10 o 
   2   5  18      106.13      122.25      9.52 o 
   3   5  18        0.51       -7.29      7.47 o 
   4   5  18      140.05      154.02     15.79 o 
   5   5  18       43.27       41.65      9.65 o 
   6   5  18      103.52       97.79     18.44 o 
   7   5  18        9.97       -7.74      7.74 o 
   8   5  18        2.04       -0.19      9.03 o 
   9   5  18       19.34       -0.15      8.77 o 
  10   5  18      263.19      285.31     31.36 o 
 -11   6  18       45.79       50.67     13.33 o 
 -10   6  18      122.57      145.41     13.09 o 
  -9   6  18        0.24       -8.84      8.84 o 
  -8   6  18       43.47       45.98      9.60 o 
  -7   6  18       10.25        9.19      7.45 o 
  -6   6  18      156.75      149.18     11.52 o 
  -5   6  18      104.67       98.50     11.19 o 
  -4   6  18      127.33      115.07     11.56 o 
  -3   6  18      196.17      161.56     13.03 o 
  -2   6  18      109.16      121.11     11.61 o 
  -1   6  18      160.85      174.02     41.51 o 
   0   6  18      136.64      134.10     12.72 o 
   1   6  18        9.35       -1.17      7.93 o 
   2   6  18      477.39      534.40     24.40 o 
   3   6  18       13.03       18.20      8.55 o 
   4   6  18      284.05      315.22     21.34 o 
   5   6  18      507.33      601.66     27.53 o 
   6   6  18       90.26       92.76     11.52 o 
   7   6  18       44.51       34.72     10.33 o 
   8   6  18       58.48       49.15     16.54 o 
  -9   7  18       85.45       87.42     16.16 o 
  -8   7  18       15.16       21.90      9.40 o 
  -7   7  18        1.02       -5.58      8.86 o 
  -6   7  18      139.79      133.66     25.22 o 
  -5   7  18        0.72        3.31     10.24 o 
  -4   7  18       36.50       16.65     11.07 o 
  -3   7  18      324.14      372.70     25.05 o 
  -2   7  18      167.11      175.25     29.79 o 
  -1   7  18      226.01      235.04     19.56 o 
   0   7  18        3.32        1.48      8.50 o 
   1   7  18        0.54       -7.89      7.89 o 
   2   7  18       29.06       32.67      9.13 o 
   3   7  18      132.62      124.07     12.11 o 
   4   7  18       31.60       44.82      9.83 o 
   5   7  18      243.29      302.42     26.88 o 
   6   7  18       73.06       84.51     12.30 o 
  -6   8  18        0.18       12.16     17.42 o 
  -5   8  18      247.01      341.41     58.47 o 
  -4   8  18       33.48       33.31     17.83 o 
  -2   8  18      324.81      413.27     38.53 o 
  -1   8  18        6.07        9.95     16.05 o 
   0   8  18       62.74       47.03     12.30 o 
   1   8  18        9.36       -0.67     17.73 o 
   2   8  18       21.82       29.25     18.31 o 
   3   8  18       64.68       66.03     13.50 o 
 -15   0  19      174.14      136.54     23.42 o 
 -13   0  19      541.47      633.64     48.82 o 
 -11   0  19        7.89        8.48     14.54 o 
  -9   0  19        7.79       21.98     14.81 o 
  -7   0  19       19.11        9.38     14.44 o 
  -5   0  19      289.64      306.16     21.03 o 
  -3   0  19       37.69       49.37     18.78 o 
  -1   0  19        9.91        6.17      8.59 o 
   1   0  19       41.79       36.90     10.12 o 
   3   0  19       28.86       28.76      9.84 o 
   5   0  19       18.22        8.36      8.92 o 
   7   0  19       52.79       37.18     10.37 o 
   9   0  19      130.16      153.79     15.47 o 
  11   0  19       90.11       94.57     13.94 o 
 -15   1  19       26.48       22.92     18.26 o 
 -14   1  19       27.13       48.72     25.58 o 
 -13   1  19       65.68       58.82     13.18 o 
 -12   1  19       30.43       30.98     11.58 o 
 -11   1  19      228.21      245.39     20.08 o 
 -10   1  19       38.77       21.16     11.10 o 
  -9   1  19      118.46      103.38     15.09 o 
  -8   1  19      139.73      139.91     15.50 o 
  -7   1  19       72.38       69.37     12.36 o 
  -6   1  19       19.43       30.38      8.06 o 
  -5   1  19       47.17       37.68      8.02 o 
  -4   1  19       22.60       10.22      5.93 o 
  -3   1  19      527.97      587.09     21.52 o 
  -2   1  19      893.08      980.10     31.73 o 
  -1   1  19      274.11      258.69     12.99 o 
   0   1  19      221.70      224.59     12.27 o 
   1   1  19       26.54       24.96      6.48 o 
   2   1  19       93.62       91.14      8.43 o 
   3   1  19      635.29      709.34     25.01 o 
   4   1  19        3.23        1.59      6.34 o 
   5   1  19      205.57      233.33     12.88 o 
   6   1  19        0.67       -6.76     10.76 o 
   7   1  19        0.08        1.85      6.66 o 
   8   1  19        0.06        4.10      6.85 o 
   9   1  19      322.07      358.24     17.13 o 
  10   1  19       59.58       67.87      9.29 o 
  11   1  19       11.45        2.67      7.94 o 
  12   1  19       38.05       39.64     14.98 o 
 -14   2  19       14.55       28.70     12.98 o 
 -13   2  19       24.46       25.54     11.86 o 
 -12   2  19       17.92       25.68     11.66 o 
 -11   2  19      167.93      137.11     21.66 o 
 -10   2  19       59.05       62.45     16.95 o 
  -9   2  19       37.46       26.58     10.27 o 
  -8   2  19       84.70       81.35     13.06 o 
  -7   2  19       18.76       10.91      8.30 o 
  -6   2  19       40.37       31.14      7.73 o 
  -5   2  19       25.70        4.19      7.63 o 
  -4   2  19       81.72       84.45      9.87 o 
  -3   2  19      335.94      421.84     18.25 o 
  -2   2  19        0.31        4.24      6.05 o 
  -1   2  19       45.60       38.85      6.57 o 
   0   2  19       84.76       74.91      8.21 o 
   1   2  19        0.00       -5.79      5.79 o 
   2   2  19      146.86      154.46     15.09 o 
   3   2  19       65.35       60.24      7.80 o 
   4   2  19      143.72      136.92     10.25 o 
   5   2  19       34.09       12.48      6.79 o 
   6   2  19      154.11      140.87     15.41 o 
   7   2  19       64.80       53.74      8.31 o 
   8   2  19        9.95       11.20      7.28 o 
   9   2  19       72.14       57.56      8.79 o 
  10   2  19       81.83       75.63     12.28 o 
  11   2  19        9.15        0.73     11.96 o 
 -14   3  19        7.36       -3.38     12.53 o 
 -13   3  19      107.48      108.78     16.30 o 
 -12   3  19       16.49       18.59     14.78 o 
 -11   3  19       10.28       -2.70     10.61 o 
 -10   3  19        3.03        6.22     23.37 o 
  -9   3  19       46.86       30.86     11.81 o 
  -8   3  19       47.52       35.05     10.97 o 
  -7   3  19      202.31      246.14     15.77 o 
  -6   3  19        6.11       10.61      7.51 o 
  -5   3  19      460.54      473.89     25.48 o 
  -4   3  19      114.03      123.52     11.26 o 
  -3   3  19       54.65       50.40      8.78 o 
  -2   3  19      141.13      121.82      9.52 o 
  -1   3  19       59.28       58.61      7.54 o 
   0   3  19        2.86        4.38      5.97 o 
   1   3  19        0.39        0.75      6.00 o 
   2   3  19        0.76       -1.72      8.56 o 
   3   3  19      120.31      115.73      9.62 o 
   4   3  19       63.32       45.33      7.77 o 
   5   3  19      119.49      140.49     10.63 o 
   6   3  19        2.85       -4.65      7.06 o 
   7   3  19       23.97       20.58     10.42 o 
   8   3  19       98.85      111.13     10.31 o 
   9   3  19       14.88       10.77      8.97 o 
  10   3  19       40.65       17.45     14.99 o 
 -13   4  19       95.22       93.14     16.79 o 
 -12   4  19        2.37       17.21      9.79 o 
 -11   4  19        7.03       27.41     12.18 o 
 -10   4  19      294.97      378.57     55.07 o 
  -9   4  19        0.25       -3.43     10.61 o 
  -8   4  19      449.80      496.32     33.89 o 
  -7   4  19        2.73        4.74      7.85 o 
  -6   4  19        8.67        3.79      7.99 o 
  -5   4  19      116.05      152.95     13.40 o 
  -4   4  19      182.33      156.10     12.43 o 
  -3   4  19       98.36       95.39     10.25 o 
  -2   4  19      433.23      468.05     18.91 o 
  -1   4  19      149.84      149.94     10.68 o 
   0   4  19        0.25       -5.78      6.22 o 
   1   4  19      102.32       90.09      9.09 o 
   2   4  19      427.46      531.75     20.84 o 
   3   4  19        0.07       -6.32      7.86 o 
   4   4  19        2.41       -1.21      6.69 o 
   5   4  19        2.70        5.20      9.88 o 
   6   4  19        3.33        9.63      8.18 o 
   7   4  19       55.41       48.99      9.86 o 
   8   4  19       64.09       66.04     14.95 o 
   9   4  19       69.36       76.53     11.34 o 
 -12   5  19        1.25       -4.02     18.09 o 
 -11   5  19      114.20      103.63     15.20 o 
 -10   5  19       27.47        6.57     11.98 o 
  -9   5  19        0.00        1.92      8.84 o 
  -8   5  19       47.83       40.01      9.71 o 
  -7   5  19       63.35       58.23      9.92 o 
  -6   5  19       30.15       47.83      9.45 o 
  -5   5  19       51.21       29.37      9.42 o 
  -4   5  19      223.58      254.83     29.46 o 
  -3   5  19      190.29      222.09     15.12 o 
  -2   5  19       56.84       52.77      9.75 o 
  -1   5  19      101.72       97.46      9.78 o 
   0   5  19       42.83       23.63      7.62 o 
   1   5  19      255.14      261.45     14.10 o 
   2   5  19       22.71       16.21      8.48 o 
   3   5  19      178.77      209.32     20.73 o 
   4   5  19      280.44      291.03     17.64 o 
   5   5  19       13.16        0.29      8.58 o 
   6   5  19        0.89        0.67      8.47 o 
   7   5  19       81.04       73.40     17.96 o 
   8   5  19        5.13        0.56     11.33 o 
 -10   6  19      242.23      270.69     22.02 o 
  -9   6  19       93.68       90.02     25.13 o 
  -8   6  19      168.05      186.04     17.83 o 
  -7   6  19       37.80       48.54     10.44 o 
  -6   6  19      106.51      133.61     12.43 o 
  -5   6  19       16.63       10.05      9.33 o 
  -4   6  19       38.68       45.36      9.89 o 
  -3   6  19       63.97       68.81     10.48 o 
  -2   6  19      187.96      208.34     15.30 o 
  -1   6  19       52.66       36.92     11.68 o 
   0   6  19       18.36       10.63     18.09 o 
   1   6  19        8.95       10.61      8.81 o 
   2   6  19       49.86       37.89      9.98 o 
   3   6  19       56.16       82.08     11.23 o 
   4   6  19      352.51      382.91     21.09 o 
   5   6  19        2.27       -5.81      8.54 o 
   6   6  19       35.83       23.27     10.10 o 
  -7   7  19       79.22      106.79     15.10 o 
  -6   7  19        3.53       23.32     16.72 o 
  -5   7  19       46.73       60.88     18.29 o 
  -4   7  19        1.69       -3.27     11.49 o 
  -3   7  19      491.09      585.52     33.59 o 
  -2   7  19       77.93       66.71     13.46 o 
  -1   7  19       14.10       42.75     13.12 o 
   0   7  19      221.96      223.62     19.92 o 
   1   7  19        0.45        9.64     11.11 o 
   2   7  19       16.88       23.76      9.93 o 
   3   7  19       44.81       36.84     12.87 o 
   4   7  19       16.54        5.30     19.45 o 
 -12   0  20      103.76       63.26     19.17 o 
 -10   0  20     1307.87     1646.58    103.87 o 
  -8   0  20     1116.87     1297.55     83.93 o 
  -6   0  20       16.29       15.45     14.71 o 
  -4   0  20       94.06       81.35     11.89 o 
  -2   0  20     1959.32     2411.31    127.83 o 
   0   0  20      234.03      272.80     20.09 o 
   2   0  20      680.43      796.68     64.30 o 
   4   0  20       46.82       54.82     11.23 o 
   6   0  20      232.13      229.64     18.51 o 
   8   0  20        1.09        5.94     11.16 o 
  10   0  20       67.67       87.82     20.57 o 
 -13   1  20       14.84       -2.17     11.90 o 
 -12   1  20        0.54        1.99     11.78 o 
 -11   1  20        4.84       15.38     11.33 o 
 -10   1  20        1.62        5.93     12.87 o 
  -9   1  20       17.70       17.06     11.53 o 
  -8   1  20       74.34      103.59     34.83 o 
  -7   1  20        0.70        9.93     10.84 o 
  -6   1  20        9.86       14.18     10.58 o 
  -5   1  20        8.86       -1.07      7.41 o 
  -4   1  20      301.22      378.67     18.22 o 
  -3   1  20        4.49       -0.39      6.21 o 
  -2   1  20      319.69      355.68     16.21 o 
  -1   1  20      422.91      419.52     22.91 o 
   0   1  20      204.17      211.49     12.24 o 
   1   1  20       24.42       18.93      6.75 o 
   2   1  20      320.86      385.01     18.72 o 
   3   1  20      174.90      192.19     12.45 o 
   4   1  20        0.37        8.42      6.94 o 
   5   1  20       29.88       31.66      7.73 o 
   6   1  20        0.01        3.96      6.79 o 
   7   1  20        9.99        6.05      7.36 o 
   8   1  20      140.00      131.54     10.99 o 
   9   1  20       23.86       21.54      8.40 o 
  10   1  20       55.15       54.49     15.71 o 
 -13   2  20        6.93      -10.79     16.49 o 
 -12   2  20        0.55        4.25     11.25 o 
 -11   2  20       34.45       26.34     12.20 o 
 -10   2  20       20.68       15.55     12.05 o 
  -9   2  20       54.41       33.27     12.11 o 
  -8   2  20        0.38       -1.33     13.40 o 
  -7   2  20       20.68       24.49     11.39 o 
  -6   2  20      132.64      129.92     19.50 o 
  -5   2  20      198.96      217.18     16.83 o 
  -4   2  20       55.73       65.36     15.35 o 
  -3   2  20       10.98       18.40      6.73 o 
  -2   2  20      123.81      126.75     13.43 o 
  -1   2  20      129.36      111.75      9.44 o 
   0   2  20        6.74        6.90      6.55 o 
   1   2  20       11.61       -2.40      6.32 o 
   2   2  20        0.05        3.59      6.41 o 
   3   2  20       27.40       41.48      7.65 o 
   4   2  20       25.07       19.03      7.67 o 
   5   2  20        6.56       -3.94      7.01 o 
   6   2  20       37.29       37.47      8.23 o 
   7   2  20       34.17       25.57      8.04 o 
   8   2  20        0.20       -5.19      7.58 o 
   9   2  20        6.86       -2.96      8.17 o 
  10   2  20       31.23       54.35     17.79 o 
 -12   3  20        0.20       -3.89     11.58 o 
 -11   3  20       59.25       85.66     16.74 o 
 -10   3  20      488.61      608.93     35.31 o 
  -9   3  20        4.15       10.11     11.51 o 
  -8   3  20       59.46       58.62     21.81 o 
  -7   3  20       11.35       20.20      8.71 o 
  -6   3  20       32.75       17.76      8.33 o 
  -5   3  20       11.88        9.99      8.26 o 
  -4   3  20       22.32       33.06      8.72 o 
  -3   3  20        5.60        1.91      8.08 o 
  -2   3  20        1.40        4.66      6.74 o 
  -1   3  20        1.41       -6.11      6.49 o 
   0   3  20       19.39       11.71      7.10 o 
   1   3  20        3.27       -1.36      6.71 o 
   2   3  20       96.08       78.82     12.18 o 
   3   3  20       41.84       29.30      8.00 o 
   4   3  20       16.83       14.24      7.78 o 
   5   3  20       85.14       75.31     16.14 o 
   6   3  20        1.20        2.75      7.53 o 
   7   3  20        2.10       -7.66      7.66 o 
   8   3  20        9.27        0.16      9.24 o 
 -11   4  20       80.78       99.65     15.70 o 
 -10   4  20      363.73      472.88     30.35 o 
  -9   4  20        5.13       28.93     13.59 o 
  -8   4  20        7.77        2.76     11.34 o 
  -7   4  20        0.10       -8.30      8.30 o 
  -6   4  20       44.94       53.38     14.28 o 
  -5   4  20        6.70       24.96      8.76 o 
  -4   4  20        0.39        1.30      8.43 o 
  -3   4  20       81.68       62.89     10.52 o 
  -2   4  20        1.92        2.73      8.34 o 
  -1   4  20        5.49        4.61      6.95 o 
   0   4  20        1.41       -4.80      6.56 o 
   1   4  20       26.42       22.62      7.74 o 
   2   4  20        5.33        4.10      7.48 o 
   3   4  20      161.78      194.47     12.70 o 
   4   4  20        9.67        6.76      7.58 o 
   5   4  20       17.55        0.82      8.65 o 
   6   4  20      171.13      197.42     15.54 o 
   7   4  20        0.01       -7.98      8.52 o 
 -10   5  20       30.51       17.08     13.39 o 
  -9   5  20       40.51       64.99     31.71 o 
  -8   5  20        3.26        3.48      9.22 o 
  -7   5  20        1.35       -9.09      9.09 o 
  -6   5  20       42.64       42.92     10.16 o 
  -5   5  20       16.25       18.84      8.99 o 
  -4   5  20       12.19       13.22      8.92 o 
  -3   5  20      491.76      581.02     26.81 o 
  -2   5  20       30.13       26.95     16.45 o 
  -1   5  20        1.16       -4.87      8.35 o 
   0   5  20       77.97       80.34      9.59 o 
   1   5  20       12.25       11.63      7.69 o 
   2   5  20      167.22      174.25     15.10 o 
   3   5  20      115.57      145.49     13.09 o 
   4   5  20      132.75      142.99     13.16 o 
   5   5  20       14.03       11.90      9.43 o 
   6   5  20        3.68        3.06     12.21 o 
  -8   6  20        1.40        2.91     12.09 o 
  -7   6  20      173.85      216.28     18.15 o 
  -6   6  20       61.98       72.70     11.55 o 
  -5   6  20       16.54       18.77      9.82 o 
  -4   6  20       70.39       83.07     16.25 o 
  -3   6  20       60.06       73.41     11.51 o 
  -2   6  20       10.95      -11.44     11.44 o 
  -1   6  20        0.07       -5.00     11.42 o 
   0   6  20       22.33       17.71     11.02 o 
   1   6  20      203.79      279.46     20.49 o 
   2   6  20      105.28      124.77     14.94 o 
   3   6  20      213.20      218.77     26.37 o 
   4   6  20      106.45      124.96     19.92 o 
  -2   7  20        1.14       11.63     18.60 o 
 -11   0  21      247.41      324.14     34.65 o 
  -9   0  21      238.12      322.43     35.45 o 
  -7   0  21        8.23       10.22     17.26 o 
  -5   0  21      450.49      508.16     43.59 o 
  -3   0  21      831.68      982.74     46.13 o 
  -1   0  21      373.77      432.20     26.14 o 
   1   0  21       77.43       78.17     12.24 o 
   3   0  21      737.52      909.06     44.19 o 
   5   0  21        9.61       25.86     10.95 o 
   7   0  21       97.30      103.04     14.99 o 
   9   0  21       68.06       47.45     19.20 o 
 -11   1  21      307.71      326.18     45.45 o 
 -10   1  21       67.39       91.13     15.51 o 
  -9   1  21      271.03      327.85     24.64 o 
  -8   1  21       89.01       92.86     14.51 o 
  -7   1  21       24.94       20.55     12.37 o 
  -6   1  21       60.10       46.12     21.49 o 
  -5   1  21       80.18       83.31     10.82 o 
  -4   1  21       35.89       25.69      8.82 o 
  -3   1  21      151.06      166.59     11.37 o 
  -2   1  21      374.79      384.88     17.19 o 
  -1   1  21        6.39       12.18      6.98 o 
   0   1  21       51.74       44.23      8.07 o 
   1   1  21      674.96      770.01     27.25 o 
   2   1  21       12.40        8.45      6.87 o 
   3   1  21      339.30      386.14     20.02 o 
   4   1  21        8.84       16.89      7.74 o 
   5   1  21       52.11       48.73      8.95 o 
   6   1  21        5.34       -3.37      7.23 o 
   7   1  21        8.70       11.91      7.76 o 
   8   1  21      202.60      235.56     20.60 o 
 -11   2  21       22.17       15.71     19.23 o 
 -10   2  21        2.88       -5.45     14.61 o 
  -9   2  21       22.60       26.98     12.45 o 
  -8   2  21       75.66       91.85     15.36 o 
  -7   2  21        2.70        5.49     11.48 o 
  -6   2  21       78.58       67.35     29.57 o 
  -5   2  21       55.41       51.70     12.34 o 
  -4   2  21       87.51       66.09     11.93 o 
  -3   2  21       88.42       75.22     13.42 o 
  -2   2  21      144.24      160.52     11.34 o 
  -1   2  21       38.05       49.64      7.98 o 
   0   2  21       21.02        3.84      6.78 o 
   1   2  21        2.46       -6.23      7.21 o 
   2   2  21        6.91        1.50      7.32 o 
   3   2  21       83.99       58.27      8.89 o 
   4   2  21      121.72      141.40     12.24 o 
   5   2  21       91.06       87.11     10.22 o 
   6   2  21      196.31      175.21     13.37 o 
   7   2  21      283.39      345.22     18.53 o 
   8   2  21       48.79       13.84     18.56 o 
 -11   3  21       45.65       30.06     18.16 o 
 -10   3  21       95.48       95.93     24.51 o 
  -9   3  21      255.29      288.25     22.94 o 
  -8   3  21        6.99       -1.59     16.47 o 
  -7   3  21        2.39       -0.30     11.33 o 
  -6   3  21       14.32       12.83      9.14 o 
  -5   3  21      127.39      133.60     12.48 o 
  -4   3  21      143.77      160.69     13.22 o 
  -3   3  21      161.10      213.41     15.07 o 
  -2   3  21        6.29        8.31      8.40 o 
  -1   3  21       48.75       50.50      8.45 o 
   0   3  21        0.09       -4.41      7.19 o 
   1   3  21      150.64      139.49     11.08 o 
   2   3  21      113.47      112.40     10.18 o 
   3   3  21      727.69      889.39     30.87 o 
   4   3  21       86.90       96.09     10.55 o 
   5   3  21      542.50      667.55     34.51 o 
   6   3  21       67.65       57.84      9.97 o 
   7   3  21      135.04      162.17     26.20 o 
  -9   4  21       62.39       67.45     18.04 o 
  -8   4  21       57.52       51.48     31.01 o 
  -7   4  21       10.40       21.20     10.09 o 
  -6   4  21        6.67       12.10      9.20 o 
  -5   4  21        0.44       13.01      9.26 o 
  -4   4  21        1.02        5.19      9.92 o 
  -3   4  21       16.15       17.75      8.87 o 
  -2   4  21       61.16       75.78     15.90 o 
  -1   4  21      198.03      244.62     16.66 o 
   0   4  21        0.92        7.03      7.62 o 
   1   4  21       15.81        7.63      8.05 o 
   2   4  21        0.28        3.84      7.72 o 
   3   4  21        0.00       -7.38      7.88 o 
   4   4  21        6.28       12.98      9.56 o 
   5   4  21        4.51        4.55      9.86 o 
   6   4  21        0.85       -2.08     17.32 o 
  -7   5  21       98.56      121.88     13.76 o 
  -6   5  21        0.68        6.42      9.66 o 
  -5   5  21      367.64      408.88     21.98 o 
  -4   5  21       97.23      144.09     13.78 o 
  -3   5  21      384.93      410.43     22.24 o 
  -2   5  21        4.42       10.78      9.95 o 
  -1   5  21       84.76       72.51     11.49 o 
   0   5  21        0.40       11.40      9.62 o 
   1   5  21       20.37       14.40     14.41 o 
   2   5  21       34.41       17.16      9.95 o 
   3   5  21       57.92       53.71     23.67 o 
   4   5  21      138.71      165.22     25.60 o 
  -3   6  21        7.50       -7.47     19.67 o 
  -2   6  21       17.09       14.98     19.30 o 
  -1   6  21       33.38       15.35     17.46 o 
   0   6  21       40.22       90.13     22.42 o 
  -8   0  22      302.11      290.60     33.84 o 
  -6   0  22       22.25       46.14     18.43 o 
  -4   0  22      512.26      629.39     51.06 o 
  -2   0  22        0.05      -10.62     10.62 o 
   0   0  22        2.58       -0.92     10.93 o 
   2   0  22       30.60       13.35     10.69 o 
   4   0  22       44.79       49.88     12.45 o 
   6   0  22        2.26        0.53     11.43 o 
  -9   1  22       85.00       83.83     18.13 o 
  -8   1  22       38.65       28.36     13.53 o 
  -7   1  22       28.28       27.78     15.18 o 
  -6   1  22        7.02       24.47     12.45 o 
  -5   1  22       18.51        1.08     11.28 o 
  -4   1  22       38.77       45.53      9.48 o 
  -3   1  22       20.04       28.69     10.22 o 
  -2   1  22        2.95       16.41      7.72 o 
  -1   1  22      100.99       94.95      9.97 o 
   0   1  22       76.46       84.14     13.55 o 
   1   1  22        0.80       -7.36      7.36 o 
   2   1  22      421.96      522.81     30.53 o 
   3   1  22      420.21      536.86     36.06 o 
   4   1  22      156.21      193.90     13.23 o 
   5   1  22       59.35       52.19      9.77 o 
   6   1  22       21.84       15.08     13.04 o 
  -9   2  22       67.03       86.01     23.42 o 
  -8   2  22       10.48        3.35     12.67 o 
  -7   2  22       30.77       29.01     13.97 o 
  -6   2  22        6.26        9.78     12.65 o 
  -5   2  22       46.74       69.68     11.10 o 
  -4   2  22      101.31      102.46     12.09 o 
  -3   2  22        0.67        1.46      8.97 o 
  -2   2  22       11.43       -2.04      8.82 o 
  -1   2  22       21.33       23.06      8.08 o 
   0   2  22      119.33      113.54     10.69 o 
   1   2  22        7.66       -1.64      9.83 o 
   2   2  22        0.02        4.98      7.85 o 
   3   2  22        8.34        9.77      8.17 o 
   4   2  22       32.84       27.69      8.79 o 
   5   2  22        0.06        9.46      8.26 o 
   6   2  22        0.41       -3.62     19.00 o 
  -8   3  22        0.03       -9.38     16.95 o 
  -7   3  22        7.70       17.99     13.36 o 
  -6   3  22       40.82       29.05     13.44 o 
  -5   3  22      166.14      167.14     14.40 o 
  -4   3  22      109.57      108.70     17.71 o 
  -3   3  22       18.95       22.52      9.96 o 
  -2   3  22       33.31       17.76      9.97 o 
  -1   3  22       30.41       45.21      8.82 o 
   0   3  22       21.78       19.78      8.34 o 
   1   3  22        1.05       -1.90      7.81 o 
   2   3  22       23.83       16.15      8.48 o 
   3   3  22        6.61        4.12      8.11 o 
   4   3  22       26.94       27.18     13.52 o 
   5   3  22       62.95       74.85     22.15 o 
  -7   4  22      203.11      165.22     27.61 o 
  -6   4  22       19.22        4.97     10.37 o 
  -5   4  22       26.34       27.60     10.29 o 
  -4   4  22       62.88       51.00     18.94 o 
  -3   4  22        2.00        8.26      9.65 o 
  -2   4  22       19.24       32.15     10.84 o 
  -1   4  22      309.68      397.05     36.31 o 
   0   4  22       33.75       18.04      9.50 o 
   1   4  22       99.94      117.05     11.54 o 
   2   4  22      183.53      243.16     21.06 o 
   3   4  22      122.26      137.55     40.59 o 
  -5   0  23     1248.48     1766.67    112.55 o 
  -3   0  23       77.82       62.80     14.05 o 
  -1   0  23       88.62       94.90     14.49 o 
   1   0  23      377.39      420.22     27.83 o 
   3   0  23      264.07      327.47     24.26 o 
  -5   1  23      194.71      177.21     19.36 o 
  -4   1  23      363.42      443.77     46.37 o 
  -3   1  23      166.72      176.45     17.80 o 
  -2   1  23        4.68        5.68      9.26 o 
  -1   1  23       24.21       41.76     13.65 o 
   0   1  23       46.56       33.59      8.98 o 
   1   1  23       12.04       30.59      8.92 o 
   2   1  23      235.63      300.73     18.66 o 
   3   1  23       14.06       10.33     12.53 o 
  -5   2  23        0.05      -11.49     11.84 o 
  -4   2  23       31.39       16.60      9.97 o 
  -3   2  23        1.88        1.37      9.90 o 
  -2   2  23      264.09      308.24     29.97 o 
  -1   2  23      158.91      167.41     12.64 o 
   0   2  23       87.85       99.59     10.45 o 
   1   2  23       64.31       65.38     11.42 o 
   2   2  23       47.60       35.69     10.26 o 
   3   2  23        0.07       14.64     16.55 o 
  -4   3  23      279.50      382.33     29.08 o 
  -3   3  23       97.60      135.03     28.35 o 
  -2   3  23      348.56      435.30     40.22 o 
  -1   3  23       10.68       15.32     12.41 o 
   0   3  23      101.82      120.60     20.23 o 
   1   3  23       34.68        9.90     22.20 o 
                                                 
